# Supplementary material for: Integrating plasma protein-centric multi-omics to identify potential therapeutic targets for pancreatic cancer
Source: J Transl Med. 2024 Jun 10;22:557. doi: 10.1186/s12967-024-05363-9 (PMC11165868; doi:10.1186/s12967-024-05363-9)
Supplement: Supplementary file 1 — Additional file 1 (XLSX 4422 KB) [file 12967_2024_5363_MOESM1_ESM.xlsx]

## Sheet: Table S1
Table S1. Full results of the proteome-wide Mendelian randomization and sensitivity analysis in the discovery phase
Protein	Protein accession/ Protein id	Study	Outcome	Outcome data source	Main MR method	No.SNPs	IVW/Wald ratio				MR Egger			Weighted median			Weighted mode			Simple mode			R²	F-value	Heterogeneity (IVW)		Heterogeneity (Egger)		Egger intercept			MR-PRESSO global test P-value	MR-PRESSO			MR-PRESSO outlier-corrected P-value
							beta	se	P-value	PFDR	beta	se	P-value	beta	se	P-value	beta	se	P-value	beta	se	P-value			Q	P-value	Q	P-value	Intercept	se	P-value		beta	se	P-value
ABO	9253_52_ABO_BGAT	deCODE	Pancreatic cancer	FinnGen R10	IVW	51	0.187277	0.0208622	2.79e-19	4.88e-16	0.153122	0.0431633	0.000868169	0.161044	0.0321568	5.5e-07	0.179345	0.0316803	7.32e-07	0.244013	0.0564715	7.38e-05	1.30843	50549.1	59.2725	0.173304	58.2422	0.171812	0.0162999	0.017507	0.356392	0.196	0.187277	0.0227144	6.97198e-11	No outlier detected
STAMBP	19187_21_STAMBP_STABP	deCODE	Pancreatic cancer	FinnGen R10	IVW	2	-3.26963	0.693816	2.45e-06	0.00211771													0.00216719	76.6879	0.00224348	0.962222
CHST11	7779_86_CHST11_CHSTB	deCODE	Pancreatic cancer	FinnGen R10	IVW	37	0.289139	0.0624273	3.63e-06	0.00211771	0.51787	0.154091	0.00188992	0.381231	0.0947987	5.78e-05	0.39716	0.10415	0.000517826	0.361105	0.177838	0.0497398	0.164183	5886.11	40.9597	0.261919	38.0445	0.332482	-0.0363783	0.0222137	0.110456	0.265	0.289139	0.0665889	0.000109809	No outlier detected
ELANE	13671_40_ELANE_Elastase	deCODE	Pancreatic cancer	FinnGen R10	IVW	44	0.252586	0.0553967	5.13e-06	0.0022437	0.30733	0.105141	0.00556245	0.308904	0.0813603	0.000146613	0.276702	0.0895258	0.00349625	0.196412	0.175879	0.270304	0.239098	8611.39	43.0492	0.469208	42.6656	0.442368	-0.00989918	0.0161098	0.542213	0.507	0.252586	0.0554284	4.25637e-05	No outlier detected
PTGDS	10514_5_PTGDS_PGD2_synthase	deCODE	Pancreatic cancer	FinnGen R10	IVW	6	0.792267	0.176883	7.5e-06	0.00262574	1.25677	0.532749	0.0777451	0.809784	0.210056	0.000115688	0.807524	0.216794	0.0136436	0.860246	0.283066	0.0287827	0.0199512	707.486	6.25561	0.282135	5.12213	0.274994	-0.0484544	0.0515018	0.400062	0.478	0.792267	0.19785	0.0102786	No outlier detected
LINGO1	6620_82_LINGO1_LIGO1	deCODE	Pancreatic cancer	FinnGen R10	IVW	3	-1.23586	0.303143	4.57e-05	0.0114201	-3.26502	2.75142	0.445786	-1.42204	0.353005	5.62e-05	-1.49576	0.483282	0.0904534	-1.46334	0.46306	0.0872316	0.0071769	254.445	1.07334	0.584692	0.52276	0.469667	0.170672	0.230013	0.593602
PCSK1	prot-a-2211	Sun	Pancreatic cancer	FinnGen R10	IVW	16	0.115441	0.0282211	4.3e-05	0.0114201	0.138571	0.0671917	0.0582445	0.0961614	0.036222	0.00793601	0.108438	0.0356856	0.00829257	0.131898	0.0623302	0.0514686	0.834709	3282.56	22.6856	0.0910466	22.4211	0.0703658	-0.0127327	0.0313299	0.690588	0.159	0.115441	0.0347059	0.0046042	No outlier detected
HAGH	19267_14_HAGH_GLO2	deCODE	Pancreatic cancer	FinnGen R10	IVW	9	0.606829	0.151278	6.04e-05	0.0122961	0.623973	0.311489	0.0852164	0.574515	0.19475	0.00317755	0.580491	0.213232	0.0261535	0.580491	0.328156	0.11487	0.0273467	971.5	6.40197	0.6023	6.39801	0.494118	-0.00232029	0.0368512	0.951555	0.693	0.606829	0.135328	0.00204459	No outlier detected
PDIA5	5593_11_PDIA5_PDIA5	deCODE	Pancreatic cancer	FinnGen R10	IVW	44	0.1664	0.0415945	6.32e-05	0.0122961	0.121874	0.0664587	0.0737709	0.130481	0.0566228	0.0212006	0.127869	0.0504479	0.0149762	0.0689294	0.109729	0.533208	0.382595	14977.2	40.2708	0.590338	39.5329	0.579832	0.0127585	0.0148523	0.395203	0.618	0.1664	0.0402529	0.000162013	No outlier detected
PSG5	9314_9_PSG5_PSG5	deCODE	Pancreatic cancer	FinnGen R10	IVW	22	-0.196834	0.0499251	8.06e-05	0.014115	-0.19534	0.134796	0.162794	-0.152335	0.072786	0.0363569	-0.158024	0.0683625	0.0310405	-0.138792	0.110612	0.223352	0.267687	9894.65	18.6951	0.60469	18.695	0.541724	-0.000444662	0.0372808	0.990602	0.563	-0.196834	0.0471058	0.000423972	No outlier detected
FGFBP3	11219_95_FGFBP3_FGFP3	deCODE	Pancreatic cancer	FinnGen R10	IVW	11	0.390737	0.100808	0.000106173	0.0169008	0.413214	0.236058	0.113958	0.413139	0.129154	0.00137993	0.389615	0.132581	0.0148188	0.227635	0.219284	0.323679	0.0606796	2188.78	7.87318	0.641223	7.86209	0.548102	-0.00488393	0.0463788	0.918443	0.705	0.390737	0.0894482	0.00140282	No outlier detected
DPT	prot-a-861	Sun	Pancreatic cancer	FinnGen R10	IVW	9	0.205605	0.053765	0.000131226	0.0191481	0.275807	0.139654	0.0888422	0.164818	0.069805	0.0182197	0.177718	0.0776225	0.0513033	0.185334	0.0906197	0.0750677	0.235587	814.235	3.81987	0.872999	3.5232	0.832762	-0.0244588	0.0449057	0.602891	0.895	0.205605	0.0371517	0.000551097	No outlier detected
LIPN	prot-a-1753	Sun	Pancreatic cancer	FinnGen R10	IVW	22	0.0827219	0.0225405	0.000242628	0.0303459	0.0837654	0.0833831	0.327097	0.0719088	0.0300479	0.0167048	0.0792101	0.0329012	0.0253398	0.0974454	0.0462489	0.0473171	1.1879	4661.1	14.6903	0.838165	14.6901	0.793855	-0.000725407	0.0558077	0.989758	0.871	0.0827219	0.0188525	0.000257031	No outlier detected
CHST9	prot-a-559	Sun	Pancreatic cancer	FinnGen R10	IVW	8	-0.262562	0.071365	0.000234023	0.0303459	-0.454515	0.237017	0.103604	-0.268661	0.0909581	0.00314015	-0.282862	0.118586	0.0485034	-0.275406	0.13286	0.0768872	0.131622	445.686	2.67022	0.913743	1.94895	0.924334	0.0452853	0.0533219	0.428304	0.924	-0.262562	0.0440768	0.000566127	No outlier detected
APOA5	15363_32_APOA5_Apo_A_V	deCODE	Pancreatic cancer	FinnGen R10	IVW	25	-0.159222	0.0445156	0.000347871	0.0406081	-0.232502	0.0895438	0.0161351	-0.128992	0.0639553	0.0437057	-0.149024	0.0693622	0.0419763	-0.219446	0.113661	0.0654162	0.275003	9979.11	30.5906	0.16594	29.3427	0.169214	0.0214823	0.0217209	0.332948	0.162	-0.159222	0.0502575	0.00414838	No outlier detected
APOM	10445_20_APOM_ApoM	deCODE	Pancreatic cancer	FinnGen R10	IVW	10	-0.467931	0.133953	0.000477192	0.0451214	-0.707213	0.331851	0.0656786	-0.392189	0.171925	0.0225386	-0.32934	0.192386	0.121077	-0.36773	0.27653	0.216299	0.0405017	1449.71	8.36626	0.497699	7.74514	0.458753	0.0434896	0.0551821	0.453349	0.499	-0.467931	0.129151	0.00554461	No outlier detected
CFD	2946_52_CFD_Factor_D	deCODE	Pancreatic cancer	FinnGen R10	IVW	28	0.324747	0.0934395	0.000509944	0.0451214	0.242755	0.205572	0.248341	0.229426	0.132412	0.0831546	0.162727	0.179298	0.37213	0.169682	0.235173	0.476792	0.0770071	2730.04	26.5236	0.489708	26.32	0.445627	0.0109372	0.0243864	0.657511	0.49	0.324747	0.0926116	0.00160621	No outlier detected
CST5	3803_10_CST5_CYTD	deCODE	Pancreatic cancer	FinnGen R10	IVW	30	0.142606	0.0406325	0.000448676	0.0451214	0.00301253	0.103741	0.977039	0.121309	0.0549558	0.0272866	0.116577	0.0506033	0.0285979	0.171388	0.088564	0.0627729	0.398363	14752.4	24.4508	0.706405	22.3121	0.766643	0.0478894	0.032746	0.154753	0.729	0.142606	0.0373097	0.000646838	No outlier detected
HRG	4996_66_HRG_HRG	deCODE	Pancreatic cancer	FinnGen R10	IVW	53	0.0931878	0.0268349	0.000515378	0.0451214	0.105473	0.0447576	0.0223256	0.0856623	0.0394424	0.0298684	0.0857641	0.0351333	0.018083	0.125401	0.0751964	0.101397	0.827765	32815.2	47.2678	0.660186	47.1501	0.62731	-0.00533832	0.0155656	0.733041	0.668	0.0931878	0.0255847	0.000623219	No outlier detected
MAN2B2	9251_28_MAN2B2_MA2B2	deCODE	Pancreatic cancer	FinnGen R10	IVW	57	0.126312	0.0362915	0.000500517	0.0451214	0.123525	0.0655191	0.0646717	0.176109	0.0544823	0.00122749	0.134801	0.0528642	0.013538	0.105639	0.104209	0.315075	0.503394	18402.6	61.5408	0.284417	61.5377	0.253586	0.000747562	0.0142432	0.958332	0.299	0.126312	0.0380446	0.00158742	No outlier detected
XXYLT1	6375_75_XXYLT1_XXLT1	deCODE	Pancreatic cancer	FinnGen R10	IVW	21	-0.321976	0.0937465	0.000593555	0.0494912	-0.147292	0.22911	0.52798	-0.355646	0.131495	0.00683785	-0.37799	0.141196	0.0144863	-0.481527	0.213204	0.0352411	0.080248	2849.34	18.0195	0.586127	17.3212	0.568115	-0.0251635	0.0301143	0.413764	0.612	-0.321976	0.0889838	0.00171362	No outlier detected
IFIT3	13642_90_IFIT3_CIG49	deCODE	Pancreatic cancer	FinnGen R10	Wald ratio	1	1.6595	0.487018	0.000655661	0.0521847													0.00317415	112.576
ROR1	2590_69_ROR1_ROR1	deCODE	Pancreatic cancer	FinnGen R10	IVW	22	-0.256185	0.0756706	0.000710424	0.0540849	-0.340067	0.14387	0.0283268	-0.299295	0.103614	0.00387013	-0.293566	0.0961037	0.00601878	-0.493784	0.176645	0.010842	0.100235	3590.43	17.4283	0.684838	16.9584	0.655675	0.0156115	0.022773	0.500881
CA11	8859_51_CA11_CAH11	deCODE	Pancreatic cancer	FinnGen R10	IVW	3	-0.746245	0.222818	0.000810693	0.0578789	-0.58297	0.481494	0.439494	-0.729203	0.235631	0.00197023	-0.707642	0.280887	0.127996	-0.771041	0.333429	0.14689	0.0128394	457.347	0.175281	0.91609	0.0289565	0.864879	-0.0197631	0.0516651	0.767411
PPIL1	9884_8_PPIL1_PPIL1	deCODE	Pancreatic cancer	FinnGen R10	IVW	26	-0.21185	0.0633558	0.000826369	0.0578789	-0.187775	0.100493	0.0739423	-0.131833	0.0877672	0.133077	-0.204173	0.0845049	0.023321	-0.263249	0.224405	0.251812	0.249908	9674.95	33.261	0.12467	33.086	0.102271	-0.00527809	0.014813	0.724718
COLEC11	4430_44_COLEC11_Collectin_Kidney_1	deCODE	Pancreatic cancer	FinnGen R10	IVW	56	-0.107858	0.0325211	0.000911291	0.0590989	-0.00384605	0.0535837	0.943045	-0.0884325	0.0447773	0.0482748	-0.0875251	0.0450666	0.0572496	-0.192804	0.0999851	0.0589828	0.525813	19651.6	64.1361	0.186776	57.5292	0.345931	-0.034814	0.0139798	0.0158717
PLXNA1	9005_16_PLXNA1_PLXA1	deCODE	Pancreatic cancer	FinnGen R10	IVW	8	0.353262	0.106286	0.000888354	0.0590989	0.177822	0.206856	0.422998	0.371116	0.128415	0.00385264	0.370211	0.134828	0.0286768	0.357894	0.206368	0.126464	0.0485705	1748.46	6.14543	0.522874	5.1681	0.522441	0.0383678	0.0388102	0.361033
REG3G	15476_6_REG3G_REG3G	deCODE	Pancreatic cancer	FinnGen R10	IVW	37	-0.125125	0.0390202	0.00134278	0.0810764	-0.143964	0.079413	0.0784393	-0.172175	0.0601651	0.00421374	-0.169397	0.0575045	0.00561716	-0.0128252	0.0937172	0.891912	0.405037	14990.9	21.1727	0.976564	21.0986	0.969261	0.00629473	0.0231107	0.786936
PRG3	9015_1_PRG3_PRG3	deCODE	Pancreatic cancer	FinnGen R10	IVW	2	1.29467	0.402489	0.0012969	0.0810764													0.00456692	161.916	0.161623	0.687666
NT5C	12560_9_NT5C_NT5C	deCODE	Pancreatic cancer	FinnGen R10	IVW	7	-0.295041	0.0927595	0.00146917	0.0829844	-0.440826	0.132376	0.0207764	-0.357525	0.113175	0.00158284	-0.356132	0.11455	0.0208764	-0.287298	0.175162	0.152078	0.0998942	3699.24	6.16753	0.404688	3.7846	0.580827	0.0377845	0.024477	0.183318
FUT3	prot-a-1152	Sun	Pancreatic cancer	FinnGen R10	IVW	16	-0.0966606	0.0303811	0.00146463	0.0829844	-0.117196	0.0598197	0.0703187	-0.102079	0.0375538	0.00656377	-0.103519	0.0374436	0.0144531	-0.0828994	0.0686571	0.245958	0.650667	2585.16	6.62811	0.96716	6.46931	0.953242	0.0111586	0.0280012	0.69627
DPP7	8346_9_DPP7_DPP2	deCODE	Pancreatic cancer	FinnGen R10	IVW	37	-0.154514	0.0490947	0.00164811	0.0901825	-0.124982	0.0896485	0.172065	-0.161115	0.071982	0.0252039	-0.136059	0.0675798	0.051605	-0.115618	0.131013	0.383364	0.230819	8306.03	40.4204	0.281318	40.23	0.24975	-0.00816892	0.0200742	0.686532
RNASE3	15576_158_RNASE3_ECP	deCODE	Pancreatic cancer	FinnGen R10	IVW	28	-0.214546	0.0695771	0.0020453	0.105333	-0.244335	0.115559	0.0442296	-0.241423	0.0940565	0.0102646	-0.262607	0.0987044	0.0129692	-0.223192	0.138549	0.118826	0.15023	5402.26	20.0136	0.830184	19.9094	0.795831	0.00654903	0.0202846	0.749385
HS6ST1	5465_32_HS6ST1_H6ST1	deCODE	Pancreatic cancer	FinnGen R10	IVW	14	0.406046	0.131349	0.00199247	0.105333	0.088466	0.376829	0.81835	0.4019	0.176018	0.0224134	0.376602	0.203822	0.0875206	0.344446	0.2493	0.190362	0.0362375	1288.12	10.7857	0.628768	9.97717	0.617963	0.0322492	0.0358659	0.386254
NAGPA	11208_15_NAGPA_NAGPA	deCODE	Pancreatic cancer	FinnGen R10	IVW	34	-0.1737	0.0568566	0.00225018	0.106488	-0.182064	0.0936947	0.0608377	-0.160851	0.0817744	0.0491822	-0.192995	0.0785577	0.0194492	-0.217412	0.129792	0.103372	0.231267	8420.34	23.9246	0.876098	23.912	0.847584	0.00187308	0.0166783	0.911282
PMVK	12450_42_PMVK_PMVK	deCODE	Pancreatic cancer	FinnGen R10	IVW	4	-0.915034	0.298671	0.00218625	0.106488	-0.0138314	1.08058	0.990949	-0.827263	0.35305	0.0191198	-0.753384	0.544552	0.260488	-0.795266	0.531491	0.231475	0.00947634	335.893	1.31495	0.725587	0.561851	0.755085	-0.0852958	0.0982886	0.476985
PLTP	15475_4_PLTP_PLTP	deCODE	Pancreatic cancer	FinnGen R10	IVW	28	0.166101	0.0542314	0.0021927	0.106488	0.187016	0.0956833	0.0614719	0.151285	0.0782176	0.0530938	0.139429	0.078379	0.0865176	0.155029	0.123932	0.221694	0.248686	9156.03	19.1619	0.864026	19.0915	0.832543	-0.005652	0.0213027	0.792857
SCUBE3	16773_29_SCUBE3_SCUB3	deCODE	Pancreatic cancer	FinnGen R10	IVW	8	-0.389333	0.128141	0.00237895	0.106809	-0.521425	0.254964	0.0868299	-0.327945	0.159358	0.0395989	-0.345865	0.174537	0.0879721	-0.313272	0.201083	0.163211	0.0423219	1511.6	6.03069	0.53617	5.67158	0.460966	0.0246873	0.0411962	0.570917
PLXNB2	prot-a-2308	Sun	Pancreatic cancer	FinnGen R10	IVW	14	0.124718	0.041032	0.00236944	0.106809	0.124891	0.136643	0.378718	0.0656182	0.0553532	0.235842	0.0813777	0.06122	0.206617	0.138697	0.102838	0.200461	0.381188	1345.74	14.8336	0.317855	14.8336	0.250662	-5.97e-05	0.0445139	0.998953
PPP1R14A	19117_3_PPP1R14A_PP14A	deCODE	Pancreatic cancer	FinnGen R10	IVW	10	0.382665	0.127864	0.00276474	0.110024	0.373246	0.24566	0.167157	0.455688	0.168308	0.00677992	0.474918	0.157482	0.0145804	0.530735	0.240477	0.0547117	0.0319342	1139.26	6.87482	0.650151	6.8728	0.550417	0.00133499	0.0297294	0.965284
MATN3	19361_78_MATN3_MATN3	deCODE	Pancreatic cancer	FinnGen R10	IVW	43	0.100793	0.0336701	0.00275765	0.110024	0.0577522	0.0632132	0.366263	0.115078	0.050692	0.0231993	0.0799926	0.0444205	0.0789173	0.10305	0.0723622	0.16181	0.643723	23862.6	35.9335	0.733368	35.2863	0.721844	0.0145957	0.0181426	0.42575
FAM151A	7856_51_FAM151A_F151A	deCODE	Pancreatic cancer	FinnGen R10	IVW	30	-0.202099	0.0673529	0.00269454	0.110024	0.0849964	0.125447	0.50362	-0.241977	0.102304	0.0180167	-0.263156	0.1117	0.0254503	-0.30579	0.165472	0.074826	0.120469	4301.77	30.7306	0.378234	23.3717	0.714219	-0.0497345	0.0183338	0.0112824
CACNA2D3	8885_6_CACNA2D3_CA2D3	deCODE	Pancreatic cancer	FinnGen R10	IVW	52	0.235046	0.0778071	0.00252036	0.110024	0.320872	0.167791	0.0615704	0.353194	0.113947	0.00193762	0.395538	0.150111	0.0111164	0.561656	0.249076	0.0284576	0.119777	4251.78	50.7461	0.483682	50.4093	0.457196	-0.00999857	0.0172992	0.565872
FN1	prot-c-3434_34_1	Suhre	Pancreatic cancer	FinnGen R10	IVW	3	0.158582	0.0529491	0.00274448	0.110024	0.19226	0.134783	0.389246	0.163871	0.0573739	0.0042876	0.165248	0.0666402	0.131341	0.163209	0.0766714	0.167064	0.236507	268.261	0.0977252	0.952312	0.0238973	0.877147	-0.0159012	0.058522	0.8311
CTSD	GCST90012053	Folkersen_2	Pancreatic cancer	FinnGen R10	IVW	19	-0.193554	0.065104	0.0029491	0.114753	-0.313346	0.152831	0.0560848	-0.139396	0.0901539	0.122055	-0.141594	0.09544	0.155215	-0.179064	0.132956	0.194762	0.167057	3056.4	13.2425	0.776971	12.4919	0.769479	0.0248409	0.0286727	0.398355
GLRX3	16596_25_GLRX3_GLRX3	deCODE	Pancreatic cancer	FinnGen R10	IVW	3	-0.998846	0.338197	0.0031425	0.11962	-2.29413	2.70547	0.552261	-0.922567	0.402925	0.0220401	-0.832827	0.485868	0.228645	-0.733588	0.508543	0.28592	0.00685717	242.939	1.67955	0.431807	1.36085	0.24339	0.116709	0.241165	0.713066
CD200	5112_73_CD200_OX2G	deCODE	Pancreatic cancer	FinnGen R10	IVW	3	0.880592	0.30049	0.00338391	0.123353	-0.219515	1.09017	0.873503	0.633423	0.355004	0.0743798	0.57526	0.400639	0.287544	0.570016	0.525654	0.39151	0.0052446	185.767	3.09503	0.212776	1.44374	0.229536	0.0974343	0.0911054	0.478638
APMAP	prot-a-124	Sun	Pancreatic cancer	FinnGen R10	IVW	2	-0.442046	0.151161	0.0034519	0.123353													0.0401221	135.073	1.79358	0.18049
VWC2	prot-a-3216	Sun	Pancreatic cancer	FinnGen R10	IVW	6	-0.228808	0.0779518	0.00333283	0.123353	-0.233777	0.259707	0.418932	-0.241936	0.104012	0.020017	-0.248559	0.120666	0.0944452	-0.25614	0.132225	0.110473	0.153837	528.488	8.64864	0.123926	8.64766	0.0705357	0.00162772	0.0763439	0.984011
HP	prot-a-1369	Sun	Pancreatic cancer	FinnGen R10	IVW	17	-0.0758519	0.0260413	0.00358264	0.125464	0.0237588	0.0694055	0.73686	-0.0717172	0.0342067	0.0360305	-0.0635352	0.034031	0.0803375	-0.103627	0.0593486	0.0999661	0.965909	3715.96	10.2599	0.85271	7.86258	0.929174	-0.0642211	0.041478	0.142383
C1QL1	6404_20_C1QL1_C1QRF	deCODE	Pancreatic cancer	FinnGen R10	IVW	12	-0.288001	0.0992394	0.00370696	0.127272	-0.439169	0.221849	0.0759255	-0.312576	0.125229	0.0125591	-0.329993	0.130748	0.0282794	-0.252999	0.181118	0.189995	0.0614162	2196.57	4.20507	0.96353	3.62461	0.962697	0.0255704	0.0335624	0.463723
MAX	12411_60_MAX_MAX	deCODE	Pancreatic cancer	FinnGen R10	IVW	9	-0.429293	0.148573	0.00385922	0.129952	-0.366218	0.397994	0.388099	-0.271464	0.179327	0.130077	-0.269306	0.186437	0.186601	-0.33276	0.310742	0.315474	0.0298237	1063.7	8.71065	0.36729	8.67304	0.27699	-0.00712	0.040864	0.866612
AMIGO2	14134_49_AMIGO2_AMGO2	deCODE	Pancreatic cancer	FinnGen R10	IVW	4	0.729473	0.257415	0.00459922	0.151948	0.338136	1.14049	0.794815	0.733102	0.297297	0.0136673	0.718075	0.369835	0.147479	0.718075	0.400262	0.1707	0.0100412	356.179	1.71623	0.633331	1.59217	0.451091	0.0388604	0.110331	0.758327
INHBC	15686_49_INHBC_INHBC	deCODE	Pancreatic cancer	FinnGen R10	IVW	17	-0.0876166	0.0310401	0.00476231	0.154422	0.0367486	0.101754	0.723021	-0.0664104	0.0417254	0.111474	-0.0805266	0.0467239	0.104072	-0.0896955	0.0662348	0.19449	0.654982	26317.5	22.1996	0.136864	19.9342	0.174471	-0.0623626	0.047765	0.211355
HSD17B14	13972_4_HSD17B14_DHB14	deCODE	Pancreatic cancer	FinnGen R10	IVW	4	-0.921332	0.327967	0.00496615	0.155281	-0.667636	0.832932	0.506912	-0.840345	0.387761	0.0302215	-0.781603	0.492721	0.210861	-0.820865	0.499615	0.198928	0.0071556	253.621	0.33588	0.953145	0.226089	0.893111	-0.0221866	0.0669587	0.771879
FETUB	3367_8_FETUB_FETUB	deCODE	Pancreatic cancer	FinnGen R10	IVW	15	0.30467	0.108361	0.0049295	0.155281	-0.0118025	0.216606	0.957374	0.40389	0.170782	0.018033	0.257115	0.227471	0.277335	0.377406	0.32658	0.267175	0.0676225	2416.96	20.6676	0.11046	16.6454	0.216026	0.0561451	0.0316779	0.0997519
DAPP1	11615_16_DAPP1_DAPP1	deCODE	Pancreatic cancer	FinnGen R10	IVW	2	-1.41279	0.504431	0.00509817	0.155514													0.00276273	97.7495	0.740281	0.389571
EFNA3	14153_8_EFNA3_Ephrin_A3	deCODE	Pancreatic cancer	FinnGen R10	Wald ratio	1	-3.43521	1.2288	0.00518055	0.155514													0.00132506	46.9201
F7	3184_25_F7_Coagulation_Factor_VII	deCODE	Pancreatic cancer	FinnGen R10	IVW	42	-0.0980158	0.0351073	0.00524004	0.155514	-0.160923	0.0722515	0.0316222	-0.095481	0.0510649	0.0615119	-0.117755	0.0466241	0.0155087	-0.0223608	0.0785509	0.777332	0.546229	19906.2	48.0572	0.208583	46.8307	0.212518	0.0180137	0.0175992	0.312196
LILRA2	15614_168_LILRA2_LIRA2	deCODE	Pancreatic cancer	FinnGen R10	IVW	45	-0.130958	0.0470212	0.00535137	0.156171	-0.0600573	0.0736056	0.419035	-0.121211	0.0696084	0.0816267	-0.0945673	0.0653225	0.15479	-0.152692	0.104276	0.150218	0.309567	11221.2	41.9269	0.560853	40.3594	0.586462	-0.0179325	0.0143227	0.217327
TXNDC5	11212_7_TXNDC5_TXND5	deCODE	Pancreatic cancer	FinnGen R10	IVW	11	0.404995	0.145875	0.00549803	0.15782	0.223435	0.271588	0.431937	0.492979	0.195862	0.011837	0.503198	0.232455	0.0556649	0.255163	0.293251	0.404638	0.0352341	1252.31	4.56838	0.918087	3.94025	0.915301	0.0244485	0.0308482	0.448431
IL1RN	GCST90012004	Folkersen_2	Pancreatic cancer	FinnGen R10	IVW	9	-0.282822	0.102949	0.00601041	0.15785	-0.438639	0.364848	0.268353	-0.307737	0.131174	0.0189754	-0.318347	0.135673	0.0469419	-0.23352	0.17779	0.225444	0.0631158	1203.03	10.5932	0.22583	10.2896	0.172749	0.0261801	0.0576024	0.66323
SULT1A1	GCST90274836	Zhao	Pancreatic cancer	FinnGen R10	IVW	5	-0.368411	0.135855	0.00669211	0.15785	-0.0876341	0.622453	0.896959	-0.435717	0.1548	0.00488221	-0.457097	0.168754	0.0536114	-0.437434	0.220819	0.118671	0.0385717	430.898	3.58563	0.464978	3.34596	0.341297	-0.0599231	0.129266	0.674522
PTPN7	14688_6_PTPN7_PTN7	deCODE	Pancreatic cancer	FinnGen R10	IVW	2	-1.34766	0.498869	0.00690426	0.15785													0.00236345	83.6538	0.528371	0.467292
COL9A1	15466_30_COL9A1_CO9A1	deCODE	Pancreatic cancer	FinnGen R10	IVW	5	0.84748	0.31128	0.00647774	0.15785	-0.179649	1.76575	0.925381	0.727218	0.38553	0.0592567	0.676913	0.554115	0.288927	0.751452	0.518018	0.220499	0.00768719	272.089	1.71261	0.788425	1.36339	0.714138	0.0764352	0.129343	0.596121
ATRN	15499_11_ATRN_Attractin	deCODE	Pancreatic cancer	FinnGen R10	IVW	24	-0.127034	0.0464412	0.00623104	0.15785	-0.182517	0.0644956	0.0097492	-0.113731	0.0598195	0.0572704	-0.148306	0.0517707	0.00876091	-0.239481	0.0937923	0.0177674	0.229999	8402.75	22.9612	0.463041	21.4242	0.494671	0.0174604	0.0140839	0.228133
SPON1	4297_62_SPON1_Spondin_1	deCODE	Pancreatic cancer	FinnGen R10	IVW	23	-0.212705	0.0773611	0.00596843	0.15785	-0.343964	0.218925	0.131095	-0.110832	0.109449	0.311235	-0.153978	0.113547	0.188834	-0.286413	0.190355	0.146643	0.101648	3658.89	32.4945	0.0693479	31.8226	0.0610152	0.0251482	0.0377683	0.512751
PRCP	5722_78_PRCP_Prolylcarboxypeptidase	deCODE	Pancreatic cancer	FinnGen R10	IVW	12	0.375584	0.13704	0.00613102	0.15785	0.473209	0.34174	0.196258	0.426567	0.190675	0.0252773	0.434397	0.184813	0.0384555	0.419701	0.27145	0.150339	0.0377643	1342.66	11.0495	0.439123	10.9412	0.362119	-0.0129824	0.0412543	0.759464
MGP	6520_87_MGP_MGP	deCODE	Pancreatic cancer	FinnGen R10	IVW	18	0.258731	0.0934531	0.00563033	0.15785	0.241655	0.30807	0.444255	0.236853	0.137005	0.0838469	0.217951	0.143584	0.147408	-0.0400464	0.233763	0.866001	0.072487	2597.48	21.5913	0.200951	21.5866	0.157049	0.00251873	0.0425263	0.953504
ESAM	7841_84_ESAM_ESAM	deCODE	Pancreatic cancer	FinnGen R10	IVW	15	0.317036	0.117623	0.00703156	0.15785	0.103061	0.240611	0.675423	0.239501	0.165804	0.148604	0.185799	0.182703	0.326433	-0.017281	0.305623	0.955708	0.0473419	1685.9	12.8478	0.538543	11.8086	0.543399	0.0276036	0.027078	0.326605
DSCAM	9175_48_DSCAM_DSCAM	deCODE	Pancreatic cancer	FinnGen R10	IVW	6	0.479773	0.175022	0.00612134	0.15785	0.577134	0.36093	0.185063	0.574083	0.204567	0.00501093	0.433866	0.206949	0.0901538	0.894161	0.359648	0.0554177	0.0195172	695.465	6.90118	0.228094	6.70009	0.152612	-0.0139566	0.0402803	0.746437
C4BPA	9449_150_C4BPA_C4b_binding_protein_alpha_chain	deCODE	Pancreatic cancer	FinnGen R10	IVW	14	0.255477	0.0941122	0.0066357	0.15785	0.170559	0.183163	0.37011	0.158323	0.111654	0.156196	0.124698	0.110391	0.279054	0.254106	0.291226	0.398745	0.0819803	2988.64	21.7117	0.0599929	21.0118	0.050208	0.0194905	0.030828	0.539093
HPGDS	prot-a-1371	Sun	Pancreatic cancer	FinnGen R10	IVW	4	-0.124875	0.0462004	0.00687377	0.15785	-0.0486207	0.08666	0.631236	-0.124646	0.0516004	0.0157096	-0.0818077	0.0564538	0.243161	-0.197321	0.0817059	0.0945907	0.230145	819.718	1.40024	0.705479	0.318531	0.85277	-0.0418533	0.0402415	0.40754
IL27	prot-a-1516	Sun	Pancreatic cancer	FinnGen R10	Wald ratio	1	-0.536964	0.196647	0.00632208	0.15785													0.0144031	48.2102
LTF	prot-a-1808	Sun	Pancreatic cancer	FinnGen R10	IVW	6	0.175663	0.0649168	0.00681037	0.15785	-0.0821269	0.165781	0.646302	0.158444	0.0836444	0.0581914	0.158925	0.0855681	0.122397	0.138526	0.137342	0.359448	0.167317	576.219	6.34955	0.273677	3.49357	0.478856	0.0882986	0.0522488	0.1663
QSOX1	prot-a-2469	Sun	Pancreatic cancer	FinnGen R10	IVW	3	0.210332	0.0779623	0.00697853	0.15785	0.270667	0.157378	0.335285	0.226807	0.084915	0.00756271	0.236927	0.0898914	0.118831	0.223572	0.114482	0.190067	0.115044	404.637	0.375614	0.828775	0.180838	0.670654	-0.026372	0.0597551	0.735405
SPINT2	prot-a-2824	Sun	Pancreatic cancer	FinnGen R10	IVW	15	0.112657	0.0414696	0.00659548	0.15785	0.0438912	0.0783954	0.585087	0.107284	0.0392815	0.00631104	0.112422	0.0395836	0.0131028	0.142781	0.0755541	0.0796725	0.618078	2424.71	27.5075	0.0165264	25.4221	0.020304	0.0387349	0.0375096	0.320589
TPST2	prot-a-3093	Sun	Pancreatic cancer	FinnGen R10	IVW	3	0.291189	0.106072	0.00604731	0.15785	0.13609	0.881625	0.902499	0.239394	0.116851	0.0404904	0.232763	0.132584	0.221245	0.237357	0.15555	0.266556	0.0574348	193.656	1.23768	0.538568	1.19989	0.273344	0.0333907	0.188146	0.888182
SORD	15447_45_SORD_Sorbitol_dehydrogenase	deCODE	Pancreatic cancer	FinnGen R10	IVW	10	-0.355804	0.132356	0.00718298	0.159208	-0.218227	0.221799	0.353984	-0.154022	0.16692	0.35615	-0.23674	0.162416	0.178938	-0.448112	0.282486	0.147129	0.0440171	1578.23	8.98672	0.438501	8.34786	0.400248	-0.0229647	0.0293496	0.45648
GGPS1	17786_5_GGPS1_GGPPS	deCODE	Pancreatic cancer	FinnGen R10	IVW	2	1.01259	0.377626	0.00733003	0.160436													0.00545478	193.516	0.886127	0.346529
NAAA	prot-a-1990	Sun	Pancreatic cancer	FinnGen R10	IVW	10	0.120989	0.0453407	0.00762042	0.164733	-0.0860577	0.116139	0.479882	0.116916	0.0602546	0.0523344	0.113077	0.0602205	0.0931448	0.102983	0.0984752	0.322935	0.303504	1078.19	8.5677	0.478096	4.818	0.77684	0.0911803	0.0470872	0.0888368
ACP6	5742_14_ACP6_PPA6	deCODE	Pancreatic cancer	FinnGen R10	IVW	40	-0.079045	0.0296832	0.00774581	0.165401	-0.0525944	0.0707576	0.461868	-0.0941719	0.0462111	0.0415639	-0.0780079	0.0464834	0.101308	0.0014081	0.0875432	0.987249	0.843485	32961.1	49.287	0.125123	49.0536	0.107995	-0.0115769	0.0272253	0.673069
KNG1	prot-c-4495_33_2	Suhre	Pancreatic cancer	FinnGen R10	IVW	3	-0.0912293	0.0343278	0.00787015	0.166032	-0.0386088	0.126912	0.811993	-0.0688106	0.0355577	0.0529682	-0.0675378	0.0390232	0.225643	-0.0531034	0.0568513	0.448873	0.458232	651.273	5.50543	0.0637546	4.39266	0.036094	-0.0479869	0.095342	0.703148
PSG9	9335_28_PSG9_PSG9	deCODE	Pancreatic cancer	FinnGen R10	IVW	18	0.296466	0.11175	0.00797944	0.166333	0.200959	0.222232	0.379263	0.0774763	0.159267	0.626644	0.107858	0.152452	0.488847	0.107858	0.284986	0.709767	0.046214	1641.74	23.414	0.136251	22.997	0.113815	0.0150212	0.0278868	0.597544
CHGA	8476_11_CHGA_CgA	deCODE	Pancreatic cancer	FinnGen R10	IVW	12	0.286483	0.10821	0.00810971	0.16706	0.282957	0.167917	0.122871	0.266358	0.136131	0.0503914	0.260942	0.14242	0.0941088	0.225932	0.217437	0.321073	0.0595556	2138.82	9.69752	0.557783	9.69676	0.467488	0.000638089	0.0232332	0.97863
MPG	12438_127_MPG_3MG	deCODE	Pancreatic cancer	FinnGen R10	Wald ratio	1	0.929327	0.354436	0.00874174	0.175949													0.00305129	108.056
TLR3	16918_198_TLR3_TLR3	deCODE	Pancreatic cancer	FinnGen R10	IVW	67	0.0903565	0.0344613	0.0087422	0.175949	0.2539	0.068577	0.00044234	0.0541731	0.0507298	0.285577	0.0670446	0.0548508	0.225938	-0.0333308	0.0896597	0.711271	0.566981	20642.2	65.8358	0.482542	58.2271	0.711228	-0.0391714	0.0142008	0.00753528
ST13	18387_7_ST13_suppression_of_tumorigenicity_13	deCODE	Pancreatic cancer	FinnGen R10	Wald ratio	1	1.77339	0.678819	0.00898922	0.178865													0.00136749	48.433
TIMP3	prot-c-2480_58_3	Suhre	Pancreatic cancer	FinnGen R10	IVW	7	-0.0841177	0.0324407	0.00951516	0.187203	0.033025	0.0722364	0.666719	-0.054317	0.038025	0.153161	-0.046283	0.040998	0.302041	-0.0172917	0.0789402	0.833873	0.635842	830.119	7.08752	0.312829	3.79337	0.579532	-0.0706019	0.0388996	0.129242
ANTXR1	10464_6_ANTXR1_ANTR1	deCODE	Pancreatic cancer	FinnGen R10	Wald ratio	1	-1.96696	0.762141	0.00985621	0.191758													0.0010789	38.1782
ARFIP1	13488_3_ARFIP1_ARFP1	deCODE	Pancreatic cancer	FinnGen R10	IVW	12	0.302831	0.118451	0.0105699	0.203384	0.264255	0.265146	0.342445	0.284668	0.146965	0.0527483	0.293722	0.163095	0.0991624	0.476051	0.31175	0.154981	0.0447402	1603.18	12.0254	0.361738	11.992	0.285591	0.00541104	0.0324373	0.87084
HS6ST3	18896_23_HS6ST3_H6ST3	deCODE	Pancreatic cancer	FinnGen R10	IVW	5	0.715744	0.28189	0.011114	0.205657	0.803043	1.21011	0.554379	0.679234	0.339732	0.0455732	0.653154	0.393474	0.172259	0.645026	0.439232	0.215881	0.00988253	350.37	0.358058	0.985765	0.352555	0.949859	-0.00789126	0.106377	0.945535
NID1	3213_65_NID1_Nidogen	deCODE	Pancreatic cancer	FinnGen R10	IVW	15	-0.311779	0.122996	0.0112485	0.205657	-0.182916	0.25799	0.490841	-0.358908	0.169975	0.0347265	-0.473825	0.169198	0.0141686	-0.495824	0.271584	0.0893015	0.046543	1658.2	20.7693	0.107693	20.1713	0.0910215	-0.0189653	0.030549	0.545453
GPC6	5350_14_GPC6_GPC6	deCODE	Pancreatic cancer	FinnGen R10	IVW	2	1.24113	0.488911	0.011131	0.205657													0.00264128	93.5401	0.214903	0.642951
IDUA	prot-a-1411	Sun	Pancreatic cancer	FinnGen R10	IVW	14	0.0908634	0.0358125	0.0111743	0.205657	0.0722305	0.0926744	0.450842	0.110047	0.0470356	0.0193012	0.111157	0.0533787	0.0576198	0.11692	0.0736932	0.136624	0.57467	2072.96	9.92697	0.699895	9.87945	0.626535	0.00772273	0.0354268	0.831099
ADAM23	prot-a-28	Sun	Pancreatic cancer	FinnGen R10	IVW	14	0.109358	0.0431553	0.0112753	0.205657	0.103983	0.112046	0.371681	0.0538861	0.0577315	0.350618	0.0443684	0.067799	0.524256	0.0583067	0.098265	0.563121	0.454775	1576.36	14.4329	0.34408	14.4295	0.274125	0.00205564	0.0388418	0.958664
ANG	4874_3_ANG_Angiogenin	deCODE	Pancreatic cancer	FinnGen R10	IVW	72	0.0917841	0.036378	0.0116336	0.210004	0.0153868	0.0591166	0.795413	0.0603964	0.0535324	0.259227	0.0315881	0.0503154	0.532147	0.0378876	0.0969175	0.697022	0.493241	18168.8	47.7425	0.984625	45.0546	0.991114	0.0179474	0.010947	0.1056
CCL14	prot-c-2900_53_3	Suhre	Pancreatic cancer	FinnGen R10	IVW	5	-0.104905	0.0417367	0.0119541	0.213588	-0.0279214	0.0901508	0.777042	-0.0943703	0.0532258	0.0762257	-0.0405062	0.0535714	0.491667	-0.143546	0.0987353	0.219661	0.474202	542.648	4.68633	0.321021	3.5362	0.316097	-0.0549541	0.0556332	0.396081
CTSZ	4971_1_CTSZ_CATZ	deCODE	Pancreatic cancer	FinnGen R10	IVW	10	0.212032	0.0845451	0.0121446	0.2148	0.0693096	0.136362	0.624976	0.18224	0.107383	0.0896772	0.149035	0.112343	0.217313	0.251899	0.222497	0.286835	0.135108	5071.7	14.683	0.10002	11.2984	0.185357	0.0402957	0.0260298	0.160198
KIAA1161	8068_43_KIAA1161_K1161	deCODE	Pancreatic cancer	FinnGen R10	Wald ratio	1	-0.749535	0.299471	0.0123193	0.215711													0.00684974	243.794
PMM1	17408_2_PMM1_PMM1	deCODE	Pancreatic cancer	FinnGen R10	Wald ratio	1	-1.68526	0.675699	0.0126274	0.216771													0.000950695	33.6581
SERPINA1	3580_25_SERPINA1_a1_Antitrypsin	deCODE	Pancreatic cancer	FinnGen R10	IVW	39	0.102234	0.0409575	0.0125569	0.216771	0.0646116	0.0707728	0.367183	0.111292	0.058843	0.0585785	0.113647	0.0566846	0.0521362	0.146796	0.0840946	0.088961	0.359481	13105.7	19.6282	0.994037	19.2033	0.993096	0.0099612	0.0152818	0.518536
CHST4	18876_77_CHST4_CHST4	deCODE	Pancreatic cancer	FinnGen R10	IVW	2	0.957889	0.384998	0.0128451	0.217553													0.0040346	143.036	3.18358	0.0743814
HAPLN1	3196_6_HAPLN1_HPLN1	deCODE	Pancreatic cancer	FinnGen R10	IVW	10	-0.40172	0.161598	0.0129215	0.217553	-0.145934	0.485421	0.771358	-0.316474	0.208416	0.128896	-0.150141	0.286517	0.612922	-0.303887	0.353647	0.412481	0.022848	809.899	8.86372	0.449948	8.52808	0.383655	-0.0275115	0.0490295	0.590081
CTSE	15376_134_CTSE_CATE	deCODE	Pancreatic cancer	FinnGen R10	IVW	6	-0.204312	0.0826101	0.0133908	0.218943	-0.224585	0.14341	0.192399	-0.196343	0.0922037	0.0332172	-0.193926	0.0960132	0.0993979	-0.189182	0.155901	0.279137	0.0857108	3166.2	2.89907	0.715543	2.86916	0.579955	0.00665229	0.0384648	0.871093
LOXL3	15427_35_LOXL3_LOXL3	deCODE	Pancreatic cancer	FinnGen R10	IVW	2	-0.875494	0.353504	0.0132635	0.218943													0.00632692	224.652	0.291978	0.588956
SIGLEC7	2742_68_SIGLEC7_Siglec_7	deCODE	Pancreatic cancer	FinnGen R10	IVW	22	0.184108	0.074532	0.0135042	0.218943	0.0553517	0.136755	0.689956	0.161987	0.099344	0.102981	0.142233	0.105783	0.193106	0.158263	0.176776	0.380789	0.126555	4574.38	14.3352	0.854773	13.0742	0.874176	0.0240047	0.0213765	0.27476
OBP2B	5680_54_OBP2B_OBP2B	deCODE	Pancreatic cancer	FinnGen R10	IVW	20	-0.278692	0.112474	0.0132186	0.218943	0.0522179	0.156769	0.742916	-0.196493	0.100671	0.0509589	-0.160732	0.0912918	0.0943865	-0.103802	0.187186	0.585679	0.101794	3682.78	42.4903	0.00152113	30.2675	0.0349254	-0.0712877	0.0264412	0.0147741
CXCL16	2436_49_CXCL16_CXCL16__soluble	deCODE	Pancreatic cancer	FinnGen R10	IVW	20	0.257986	0.104636	0.0136802	0.219762	0.39064	0.255188	0.143206	0.249653	0.134462	0.0633564	0.257198	0.172904	0.153287	0.239115	0.197527	0.240914	0.0683065	2432.4	6.52795	0.996337	6.20311	0.995302	-0.0173693	0.0304753	0.57576
ST3GAL1	5657_28_ST3GAL1_SIA4A	deCODE	Pancreatic cancer	FinnGen R10	IVW	27	-0.206746	0.0840842	0.0139401	0.221901	-0.121941	0.172243	0.48552	-0.224845	0.123146	0.0678729	-0.270246	0.125324	0.0404817	-0.147096	0.200354	0.469409	0.0886332	3177.77	15.2325	0.952932	14.9143	0.943364	-0.0116582	0.0206651	0.577679
F3	GCST90012014	Folkersen_2	Pancreatic cancer	FinnGen R10	IVW	11	0.306733	0.125207	0.0142935	0.222649	-0.0589626	0.401031	0.886351	0.246141	0.173887	0.156913	0.356925	0.248854	0.182016	0.558033	0.294334	0.0872072	0.0400359	646.24	14.3642	0.157018	12.97	0.163969	0.0474324	0.0482239	0.351019
RET	3220_40_RET_RET	deCODE	Pancreatic cancer	FinnGen R10	IVW	26	-0.147492	0.060252	0.0143685	0.222649	0.050996	0.175765	0.774204	-0.120482	0.0885423	0.173599	-0.183091	0.0894227	0.0512558	-0.254817	0.175752	0.159526	0.174022	6260.85	35.4402	0.0805339	33.3242	0.0974154	-0.0394968	0.0319949	0.228979
ALDH3A1	prot-a-75	Sun	Pancreatic cancer	FinnGen R10	Wald ratio	1	0.379249	0.154757	0.0142615	0.222649													0.0262434	88.9103
PRKCA	2644_11_PRKCA_PKC_A	deCODE	Pancreatic cancer	FinnGen R10	Wald ratio	1	-1.116	0.457163	0.0146407	0.223076													0.00304236	107.924
SIRPA	5430_66_SIRPA_SHPS1	deCODE	Pancreatic cancer	FinnGen R10	IVW	74	-0.0486019	0.0199153	0.0146697	0.223076	-0.0519018	0.0299327	0.0872067	-0.0369436	0.0288408	0.200211	-0.0435242	0.0233393	0.0662221	-0.0675284	0.0630605	0.287764	1.67792	132895	56.6951	0.920598	56.6732	0.907324	0.00177949	0.0120501	0.883013
TAPBPL	prot-a-2927	Sun	Pancreatic cancer	FinnGen R10	IVW	24	0.0486506	0.019957	0.0147783	0.223076	0.0472505	0.0386717	0.2347	0.0561465	0.027384	0.040331	0.0533815	0.0246491	0.0409521	0.0497718	0.0436497	0.265915	1.54743	8857.35	11.8096	0.973304	11.8078	0.961221	0.000998574	0.0236252	0.966667
PRSS8	15513_108_PRSS8_Prostasin	deCODE	Pancreatic cancer	FinnGen R10	Wald ratio	1	1.54515	0.634906	0.0149467	0.22369													0.00144381	51.1343
COL6A2	16753_46_COL6A2_CO6A2	deCODE	Pancreatic cancer	FinnGen R10	IVW	25	0.20367	0.0838871	0.0151862	0.225348	0.38283	0.15781	0.0235224	0.149364	0.117632	0.20417	0.207562	0.124166	0.107584	0.296459	0.213682	0.178074	0.0980111	3442.89	27.2026	0.2951	25.1617	0.342005	-0.0290019	0.0212335	0.185193
IGFLR1	prot-a-1455	Sun	Pancreatic cancer	FinnGen R10	IVW	8	-0.127577	0.0527298	0.0155438	0.228716	-0.073163	0.115649	0.55031	-0.108074	0.0702912	0.124167	-0.102902	0.0866526	0.273749	-0.113372	0.106643	0.323029	0.257483	916.227	7.13363	0.4151	6.80508	0.33925	-0.0208584	0.0387543	0.609795
CDH5	2819_23_CDH5_Cadherin_5	deCODE	Pancreatic cancer	FinnGen R10	IVW	6	0.432366	0.179389	0.0159434	0.230718	0.0885837	0.577953	0.885606	0.343925	0.215074	0.109799	0.329602	0.243941	0.234565	0.346291	0.322137	0.331497	0.0196055	697.707	1.98203	0.851627	1.59048	0.810502	0.0364376	0.0582319	0.565421
ASAH2	3212_30_ASAH2_ASAH2	deCODE	Pancreatic cancer	FinnGen R10	IVW	30	0.0898842	0.037268	0.0158725	0.230718	0.0698225	0.0809015	0.39544	0.122492	0.0554132	0.0270692	0.112205	0.0606205	0.0743885	0.0917142	0.0863882	0.297155	0.468955	17181.1	20.622	0.872545	20.544	0.843837	0.00705375	0.0252473	0.782002
CRNN	17738_7_CRNN_CRNN	deCODE	Pancreatic cancer	FinnGen R10	IVW	3	0.598849	0.249929	0.0165719	0.237848	-0.251335	0.685946	0.77641	0.608172	0.26607	0.0222685	0.285327	0.326045	0.473798	1.10479	0.483394	0.149632	0.0124021	441.066	2.37892	0.304385	0.607573	0.435703	0.13721	0.103094	0.410219
LRRC4B	9916_146_LRRC4B_LRC4B	deCODE	Pancreatic cancer	FinnGen R10	IVW	6	-0.650041	0.271978	0.0168462	0.239819	-0.30355	0.660541	0.669707	-0.433002	0.34042	0.203386	-0.360561	0.450157	0.459503	-0.305045	0.537887	0.595147	0.00942345	333.881	2.93513	0.709986	2.6038	0.62615	-0.0271142	0.0471046	0.595708
FGL1	5581_28_FGL1_FGL1	deCODE	Pancreatic cancer	FinnGen R10	IVW	35	0.0970684	0.0407211	0.0171377	0.240065	0.0932728	0.0689475	0.185313	0.147539	0.0629541	0.0190986	0.11233	0.053552	0.04345	0.0532841	0.105461	0.616644	0.335886	12278.6	34.5482	0.441577	34.5432	0.39399	0.00133339	0.0192992	0.945335
CAMP	9384_17_CAMP_Cathelicidin_peptide	deCODE	Pancreatic cancer	FinnGen R10	IVW	2	-1.01451	0.425079	0.0170032	0.240065													0.00404977	143.487	0.503069	0.478155
LEAP2	5708_1_LEAP2_LEAP2	deCODE	Pancreatic cancer	FinnGen R10	IVW	14	-0.232511	0.0979387	0.0175943	0.244505	-0.219541	0.166173	0.211086	-0.136428	0.113153	0.227935	-0.125412	0.124991	0.333998	-0.11125	0.245514	0.657924	0.0853093	3096.87	8.6382	0.799687	8.62887	0.73426	-0.00293564	0.030385	0.924627
ERAP1	4964_67_ERAP1_ARTS1	deCODE	Pancreatic cancer	FinnGen R10	IVW	35	0.0542133	0.0228673	0.0177508	0.244738	0.0411226	0.0472967	0.390876	0.0607611	0.0334129	0.0689893	0.0603767	0.031311	0.0622041	0.0848487	0.0490276	0.0925858	1.36634	55844.6	18.4184	0.986415	18.3184	0.981778	0.00687067	0.0217295	0.753849
DTD2	18280_29_DTD2_DTD2	deCODE	Pancreatic cancer	FinnGen R10	IVW	3	0.630735	0.268395	0.018772	0.254805	0.951906	0.751427	0.425414	0.576853	0.305597	0.0590765	1.00557	0.365299	0.110519	0.243033	0.469419	0.656222	0.00741943	263.298	1.92956	0.381067	1.57071	0.210104	-0.0410771	0.0859391	0.716146
SIGLEC1	4464_10_SIGLEC1_Sialoadhesin	deCODE	Pancreatic cancer	FinnGen R10	IVW	3	-1.06116	0.451045	0.0186395	0.254805	-1.9817	3.13171	0.640833	-0.743933	0.702619	0.289691	-0.483436	0.852374	0.627773	-0.453075	0.847598	0.646437	0.00325159	115.143	5.01424	0.0815026	4.57727	0.0323989	0.0628189	0.203313	0.809223
PHPT1	16882_27_PHPT1_PHP14	deCODE	Pancreatic cancer	FinnGen R10	IVW	13	0.288058	0.123283	0.0194627	0.260146	-0.34769	0.252234	0.195455	0.134895	0.156322	0.388177	0.107588	0.172161	0.543719	0.20798	0.264621	0.447136	0.0395314	1405.37	18.8994	0.0909856	10.5526	0.481465	0.0853484	0.0295418	0.0147303
THBS3	8982_65_THBS3_TSP3	deCODE	Pancreatic cancer	FinnGen R10	IVW	4	0.899997	0.385051	0.0194213	0.260146	0.0989411	0.698785	0.900379	1.03567	0.4644	0.0257398	1.10351	0.527532	0.127554	0.958028	0.684604	0.256172	0.00954836	338.766	3.43016	0.329934	1.54303	0.462312	0.0821928	0.0598319	0.303235
FAM171A1	5610_32_FAM171A1_CJ038	deCODE	Pancreatic cancer	FinnGen R10	Wald ratio	1	-2.07177	0.888951	0.0197759	0.262331													0.00105768	37.4446
SCARA5	10419_1_SCARA5_SCAR5	deCODE	Pancreatic cancer	FinnGen R10	IVW	21	-0.219902	0.0949999	0.0206261	0.264295	-0.0232962	0.30809	0.940516	-0.161338	0.13154	0.219997	-0.101302	0.179541	0.578872	-0.428682	0.223194	0.0691452	0.0755491	2684.91	16.8865	0.660331	16.4365	0.627986	-0.0256778	0.0382777	0.510402
SAT2	12524_18_SAT2_SAT2	deCODE	Pancreatic cancer	FinnGen R10	IVW	17	-0.214992	0.0932468	0.0211315	0.264295	-0.323941	0.209578	0.143016	-0.101832	0.131682	0.439333	-0.0837625	0.157595	0.60237	0.00488466	0.211162	0.981831	0.0818161	2927.15	10.7103	0.827005	10.3733	0.795622	0.0163585	0.0281815	0.570217
FTL	15324_58_FTL_Ferritin_light_chain	deCODE	Pancreatic cancer	FinnGen R10	Wald ratio	1	2.47063	1.0695	0.0208844	0.264295													0.00119304	42.2554
ADAMTSL1	16890_37_ADAMTSL1_ATL1	deCODE	Pancreatic cancer	FinnGen R10	IVW	40	0.145032	0.0625462	0.0204056	0.264295	0.140666	0.12232	0.257335	0.0617787	0.0916717	0.500367	0.0654205	0.121821	0.594304	0.0654205	0.184695	0.725091	0.18524	6617.27	40.1367	0.419619	40.1348	0.375753	0.000674214	0.0160699	0.966754
NCF1	17766_5_NCF1_NCF_1	deCODE	Pancreatic cancer	FinnGen R10	IVW	10	0.260479	0.112814	0.0209471	0.264295	0.222801	0.252902	0.404019	0.244878	0.136668	0.0731692	0.250161	0.149447	0.128474	0.304072	0.20352	0.169366	0.0616733	2203.46	4.6527	0.863473	4.62499	0.796802	0.00787106	0.0472845	0.871924
LY9	3324_51_LY9_LY9	deCODE	Pancreatic cancer	FinnGen R10	IVW	31	-0.104086	0.0450194	0.020776	0.264295	-0.0920382	0.0769365	0.241274	-0.0855467	0.062501	0.171086	-0.0944153	0.0597321	0.124446	-0.135357	0.0950573	0.164778	0.268449	9872.43	11.9361	0.998669	11.8988	0.997897	-0.00340361	0.0176253	0.848219
TNFRSF1B	8368_102_TNFRSF1B_TNF_sR_II	deCODE	Pancreatic cancer	FinnGen R10	IVW	8	-0.291245	0.126302	0.0211134	0.264295	-0.143209	0.255601	0.59557	-0.442819	0.172056	0.0100622	-0.473843	0.220007	0.068233	-0.48229	0.296015	0.147278	0.0394726	1408.04	9.21926	0.237295	8.49359	0.204124	-0.0246091	0.0343716	0.500909
OLFML3	8660_5_OLFML3_OLFL3	deCODE	Pancreatic cancer	FinnGen R10	IVW	3	0.732292	0.31658	0.0207154	0.264295	-0.316695	1.37855	0.856244	0.622828	0.359094	0.0828396	0.610497	0.387962	0.25623	0.6226	0.434052	0.287902	0.00694312	246.122	0.665992	0.716773	0.054736	0.815018	0.0811704	0.103821	0.577563
TMEM132D	13416_8_TMEM132D_T132D	deCODE	Pancreatic cancer	FinnGen R10	IVW	50	-0.128789	0.0561544	0.0218202	0.270401	-0.174386	0.0930885	0.0671171	-0.105991	0.0825979	0.199415	-0.113316	0.0825424	0.176058	-0.208136	0.166855	0.218177	0.198385	7150.2	47.9513	0.515622	47.5741	0.490201	0.00705335	0.0114846	0.542012
CALCB	17170_15_CALCB_CALCB	deCODE	Pancreatic cancer	FinnGen R10	IVW	11	-0.319075	0.139237	0.0219286	0.270401	-0.256977	0.361038	0.494641	-0.281016	0.175839	0.110011	-0.282403	0.189832	0.167683	-0.333408	0.459814	0.485016	0.0428201	1537.97	13.702	0.187023	13.6441	0.13556	-0.00908886	0.0465051	0.849391
PDCD5	12517_52_PDCD5_TFAR19	deCODE	Pancreatic cancer	FinnGen R10	IVW	21	0.163832	0.0715796	0.0220906	0.270494	-0.0626676	0.159939	0.699551	0.153819	0.101496	0.129643	0.154253	0.0920131	0.109219	0.418862	0.191484	0.0407561	0.139631	5062.82	19.6213	0.481829	17.1135	0.582176	0.0566017	0.0357423	0.129788
HBQ1	18198_51_HBQ1_HBAT	deCODE	Pancreatic cancer	FinnGen R10	IVW	4	0.704492	0.308981	0.0226049	0.272974	0.199752	7.39792	0.980911	0.952065	0.39011	0.0146668	1.01418	0.407492	0.0885758	1.15719	0.439269	0.0780326	0.00756536	267.75	5.95862	0.113641	5.94471	0.0511825	0.0542632	0.793267	0.951687
UBE2F	18213_30_UBE2F_UBE2F	deCODE	Pancreatic cancer	FinnGen R10	Wald ratio	1	1.53964	0.674794	0.0225108	0.272974													0.0013857	49.0372
TNFSF14	GCST90012029	Folkersen_2	Pancreatic cancer	FinnGen R10	IVW	9	-0.204236	0.0902843	0.0236883	0.274804	-0.00784933	0.14368	0.957959	-0.126264	0.106037	0.233748	-0.113188	0.113857	0.349275	-0.610309	0.216996	0.022754	0.079544	1274.35	6.60534	0.579748	3.51808	0.833307	-0.0459884	0.0261735	0.122326
ATF6B	11387_3_ATF6B_ATF6B	deCODE	Pancreatic cancer	FinnGen R10	IVW	7	0.580557	0.257232	0.024012	0.274804	-1.34318	1.47505	0.404268	0.400194	0.354105	0.258411	0.403568	0.35477	0.298687	0.987122	0.457055	0.0741032	0.0131295	466.121	12.0303	0.061296	8.84888	0.115246	0.234571	0.174953	0.237684
ACADM	17333_20_ACADM_ACADM	deCODE	Pancreatic cancer	FinnGen R10	IVW	11	0.285188	0.125874	0.0234723	0.274804	0.314071	0.316878	0.347514	0.294289	0.153619	0.0554026	0.31728	0.165778	0.08466	0.681574	0.285503	0.0381358	0.0411384	1472.61	10.0868	0.432911	10.0755	0.344407	-0.00490055	0.0487847	0.922187
UGT1A1	17702_53_UGT1A1_UGT_1A1	deCODE	Pancreatic cancer	FinnGen R10	IVW	14	0.268975	0.11865	0.0233923	0.274804	0.0691762	0.282007	0.810369	0.257563	0.145963	0.0776347	0.249944	0.143155	0.104388	0.0342644	0.301017	0.911113	0.0425802	1524.37	13.0412	0.444633	12.406	0.413646	0.0293981	0.0375055	0.448333
CXCL11	3038_9_CXCL11_I_TAC	deCODE	Pancreatic cancer	FinnGen R10	IVW	19	0.163317	0.0722732	0.0238387	0.274804	-0.0101647	0.17949	0.955499	0.174404	0.0964831	0.0706667	0.165219	0.101276	0.120186	0.0338296	0.161093	0.836026	0.12914	4686.67	15.4224	0.632785	14.3075	0.645228	0.0373826	0.0354032	0.305786
MDH1	3853_56_MDH1_MDHC	deCODE	Pancreatic cancer	FinnGen R10	Wald ratio	1	1.27717	0.565864	0.0240058	0.274804													0.00242194	85.8162
CTRB2	5648_28_CTRB2_CTRB2	deCODE	Pancreatic cancer	FinnGen R10	IVW	26	-0.0854065	0.0375888	0.0230789	0.274804	-0.123801	0.0717104	0.0971275	-0.116778	0.0427528	0.00630518	-0.137067	0.0398262	0.00204324	-0.0298165	0.0791517	0.709574	0.809875	31228.9	43.8949	0.0111427	43.1771	0.00949418	0.0190995	0.030237	0.53358
ERAP2	8960_3_ERAP2_LRAP	deCODE	Pancreatic cancer	FinnGen R10	IVW	27	-0.0731202	0.0323506	0.0238064	0.274804	-0.0607781	0.129647	0.643277	-0.0819996	0.0429979	0.0565123	-0.0874077	0.055494	0.127328	-0.0747945	0.0656925	0.265271	0.625587	22951.1	19.0915	0.832542	19.0819	0.793178	-0.00530337	0.0539467	0.922472
HGFAC	3617_80_HGFAC_HGFA	deCODE	Pancreatic cancer	FinnGen R10	IVW	52	-0.0635064	0.0282474	0.0245623	0.279276	-0.118788	0.0506733	0.0230824	-0.0571703	0.0437464	0.191262	-0.0685077	0.0372635	0.0718201	-0.0523992	0.0718172	0.468961	0.90355	34419.9	58.4653	0.22029	56.3984	0.248104	0.0226071	0.0167005	0.181928
TALDO1	11347_9_TALDO1_Transaldolase	deCODE	Pancreatic cancer	FinnGen R10	IVW	2	0.955531	0.426064	0.0249165	0.281476													0.00525942	186.437	0.00496471	0.943827
FCRLB	15583_18_FCRLB_FCRLB	deCODE	Pancreatic cancer	FinnGen R10	IVW	16	-0.137042	0.0613046	0.0253892	0.284978	-0.0578495	0.132938	0.670079	-0.151761	0.0826329	0.0662736	-0.174599	0.0989071	0.0978597	-0.205624	0.122582	0.114165	0.201798	7321.15	7.07638	0.955495	6.62566	0.948181	-0.0203903	0.0303718	0.512919
PLA2G7	5015_15_PLA2G7_PAFAH	deCODE	Pancreatic cancer	FinnGen R10	IVW	6	0.533946	0.239488	0.0257788	0.287507	0.767456	0.835243	0.410172	0.327779	0.328435	0.318279	0.0772894	0.392311	0.851577	0.363305	0.569308	0.551453	0.0140865	499.433	6.80136	0.235838	6.65082	0.155532	-0.0248039	0.0824347	0.778489
CNTN2	3296_92_CNTN2_CNTN2	deCODE	Pancreatic cancer	FinnGen R10	IVW	34	0.0874464	0.0393097	0.0261116	0.289376	0.0732427	0.0718341	0.315561	0.0871854	0.0599445	0.145826	0.0535164	0.0573911	0.357858	0.0881581	0.0920269	0.345049	0.455202	16668.7	30.3956	0.59743	30.3398	0.550693	0.00450725	0.019079	0.814751
STAMBPL1	12401_3_STAMBPL1_STALP	deCODE	Pancreatic cancer	FinnGen R10	IVW	5	0.5582	0.251818	0.0266451	0.291597	-0.206133	0.935321	0.839715	0.360675	0.293644	0.219344	0.322898	0.327055	0.379393	0.322898	0.511773	0.562334	0.0111629	395.931	3.92487	0.41627	3.16262	0.367225	0.0619482	0.0728526	0.457627
TDGF1	prot-a-2940	Sun	Pancreatic cancer	FinnGen R10	IVW	17	-0.0602121	0.0271502	0.0265726	0.291597	-0.0314758	0.0619345	0.618698	-0.0669402	0.0362187	0.0645706	-0.0649145	0.0364009	0.0935122	-0.0855911	0.0525343	0.122789	0.795788	3023.94	10.2405	0.853772	9.97398	0.821373	-0.0161916	0.0313656	0.613224
HDHD2	13472_35_HDHD2_HDHD2	deCODE	Pancreatic cancer	FinnGen R10	IVW	5	0.215028	0.097122	0.0268292	0.291789	0.103449	0.17782	0.601557	0.207267	0.10658	0.0518094	0.194163	0.11651	0.170943	0.308974	0.163016	0.130938	0.0509661	1831.53	1.05438	0.90144	0.493261	0.92037	0.0355783	0.0474958	0.508193
LILRA5	prot-a-1739	Sun	Pancreatic cancer	FinnGen R10	IVW	7	0.113661	0.0513948	0.0269997	0.29183	0.1738	0.170687	0.355279	0.109069	0.0591512	0.0651982	0.104436	0.0640747	0.154242	0.162703	0.101466	0.159941	0.241301	868.147	9.51934	0.146408	9.24363	0.0997323	-0.0245112	0.0634705	0.715248
NHEJ1	11351_233_NHEJ1_NHEJ1	deCODE	Pancreatic cancer	FinnGen R10	IVW	4	-0.577165	0.26235	0.0278084	0.298727	-1.21347	0.879829	0.301808	-0.519105	0.295508	0.078977	-0.49916	0.359719	0.259355	-0.467108	0.384346	0.311159	0.0117127	415.556	0.596107	0.897323	0.0220228	0.989049	0.0712074	0.0939805	0.527745
ALPPL2	6715_63_ALPPL2_PPBN	deCODE	Pancreatic cancer	FinnGen R10	IVW	15	-0.247203	0.112665	0.0282254	0.301358	-0.484371	0.241855	0.0665141	-0.221363	0.151384	0.143671	-0.204299	0.158854	0.21928	-0.2209	0.208909	0.308236	0.0521669	1857.2	13.5452	0.484111	12.3171	0.501828	0.035314	0.0318659	0.287855
ASPH	prot-a-191	Sun	Pancreatic cancer	FinnGen R10	IVW	4	0.246843	0.112686	0.028485	0.302286	0.211494	0.252212	0.48997	0.237758	0.135864	0.0801235	0.224297	0.162771	0.261998	0.236636	0.156259	0.227159	0.053086	177.813	0.621054	0.891596	0.596512	0.742111	0.0091854	0.0586326	0.889898
F5	prot-c-4906_35_1	Suhre	Pancreatic cancer	FinnGen R10	IVW	3	0.094608	0.0432589	0.0287412	0.303167	0.0786246	0.115262	0.618896	0.0957009	0.0491756	0.051642	0.112721	0.0608373	0.205093	0.089489	0.0628093	0.290268	0.266469	290.151	0.6309	0.729461	0.608518	0.435346	0.0118958	0.0795138	0.905459
REG1B	16770_3_REG1B_REG1B	deCODE	Pancreatic cancer	FinnGen R10	IVW	31	0.138303	0.0634445	0.0292644	0.305411	0.107416	0.117494	0.368137	0.172764	0.0993442	0.0820269	0.200493	0.104281	0.0640672	0.0741212	0.17166	0.668981	0.181742	6537.35	31.8855	0.372872	31.7742	0.32987	0.00657544	0.0206342	0.752262
NFASC	prot-a-2039	Sun	Pancreatic cancer	FinnGen R10	IVW	11	-0.0950057	0.0435928	0.0293027	0.305411	-0.0800591	0.100546	0.446384	-0.0839325	0.0588143	0.153558	-0.100963	0.0613967	0.131111	-0.173054	0.0880375	0.0776999	0.338749	1197.53	11.3313	0.332292	11.2951	0.256025	-0.00573969	0.0337509	0.868724
PTGFRN	prot-a-2427	Sun	Pancreatic cancer	FinnGen R10	IVW	16	-0.0612228	0.0281322	0.0295364	0.306026	-0.050225	0.0484922	0.317886	-0.050995	0.0353906	0.149608	-0.0570047	0.0350527	0.124714	-0.0632868	0.0619283	0.323011	0.687277	2614.62	10.0421	0.817082	9.9646	0.764767	-0.00702892	0.0252437	0.784743
PDLIM4	12387_7_PDLIM4_PDLI4	deCODE	Pancreatic cancer	FinnGen R10	IVW	3	-0.503105	0.231546	0.0297946	0.306884	-0.434453	0.832875	0.693912	-0.57178	0.235991	0.0153973	-0.567764	0.240902	0.142526	-0.682985	0.336646	0.17964	0.0116873	416.139	5.42197	0.0664713	5.3598	0.0206061	-0.012172	0.113017	0.931699
DECR1	12687_2_DECR1_DECR	deCODE	Pancreatic cancer	FinnGen R10	IVW	4	-0.823896	0.38028	0.030269	0.3082	-1.38447	1.12296	0.342873	-0.882985	0.428007	0.0391112	-0.787813	0.469419	0.191887	-0.989352	0.525646	0.15636	0.00572741	202.699	0.363444	0.947686	0.0819728	0.959842	0.0491531	0.0926475	0.648756
ARPC1B	12689_56_ARPC1B_ARC1B	deCODE	Pancreatic cancer	FinnGen R10	IVW	2	0.712417	0.329185	0.0304504	0.3082													0.00429424	152.226	0.0644487	0.799598
FLRT3	13123_3_FLRT3_FLRT3	deCODE	Pancreatic cancer	FinnGen R10	IVW	20	-0.0907001	0.0418732	0.0303062	0.3082	-0.0866751	0.110968	0.444905	-0.0643742	0.0585043	0.271187	-0.0717651	0.0624829	0.264995	-0.0801724	0.0870276	0.36848	0.39587	14727.6	26.0247	0.129501	26.0223	0.0992481	-0.0014742	0.0362192	0.967981
OLR1	GCST90012020	Folkersen_2	Pancreatic cancer	FinnGen R10	IVW	2	0.714224	0.332017	0.0314631	0.313023													0.00574422	91.0215	1.16202	0.281047
MPST	12686_15_MPST_THTM	deCODE	Pancreatic cancer	FinnGen R10	IVW	4	0.570308	0.264579	0.0311202	0.313023	0.772575	0.571717	0.309152	0.596357	0.294687	0.0430019	0.627757	0.37086	0.189087	0.57654	0.372502	0.21943	0.0104075	369.294	0.200506	0.977508	0.0412287	0.979597	-0.0192299	0.0481837	0.728404
PROC	2961_1_PROC_Protein_C	deCODE	Pancreatic cancer	FinnGen R10	IVW	8	-0.38812	0.180335	0.0313805	0.313023	0.285197	0.649814	0.676105	-0.299366	0.217165	0.168043	-0.322559	0.247572	0.233832	-0.670303	0.438631	0.170313	0.0205602	731.24	6.76112	0.454168	5.59789	0.469705	-0.0763122	0.0707557	0.322235
NPTXR	15511_37_NPTXR_NPTXR	deCODE	Pancreatic cancer	FinnGen R10	IVW	11	-0.116346	0.0546524	0.0332678	0.321833	-0.0391658	0.0799215	0.63582	-0.0900701	0.0585528	0.123982	-0.0853189	0.0599249	0.184961	-0.519464	0.194365	0.0233873	0.103492	3801.85	16.0276	0.098846	12.4085	0.191245	-0.04275	0.0263863	0.13965
ROBO1	5740_17_ROBO1_ROBO1	deCODE	Pancreatic cancer	FinnGen R10	IVW	18	0.232642	0.109257	0.0332282	0.321833	0.0858545	0.240741	0.726032	0.203053	0.154095	0.187599	0.164091	0.168303	0.343244	0.00636416	0.285894	0.982499	0.0536618	1909.82	16.4115	0.494875	15.9433	0.456927	0.021369	0.0312295	0.503605
IFNAR1	9183_7_IFNAR1_IFN_a_b_R1	deCODE	Pancreatic cancer	FinnGen R10	IVW	27	-0.127583	0.0598335	0.0329818	0.321833	-0.105317	0.0918308	0.262296	-0.116392	0.0866391	0.179138	-0.0864012	0.0768988	0.271463	-0.0697434	0.151087	0.648198	0.216177	7952.79	24.3226	0.557526	24.2204	0.506669	-0.00552149	0.0172749	0.751908
HGF	prot-a-1334	Sun	Pancreatic cancer	FinnGen R10	Wald ratio	1	-0.448461	0.210057	0.0327647	0.321833													0.0137418	45.966
LAMC2	prot-a-1697	Sun	Pancreatic cancer	FinnGen R10	IVW	8	0.0975307	0.045743	0.032995	0.321833	0.0871114	0.133012	0.536807	0.0496153	0.0578623	0.391184	0.0352895	0.0578185	0.560915	0.138481	0.131664	0.32785	0.290915	1063.63	10.7048	0.152025	10.6909	0.0984117	0.00469095	0.0532017	0.932609
CX3CL1	GCST90012074	Folkersen_2	Pancreatic cancer	FinnGen R10	IVW	11	-0.212079	0.0997499	0.0334946	0.321848	-0.2277	0.258961	0.402115	-0.101881	0.136323	0.454851	-0.0960228	0.163234	0.569409	-0.0512966	0.207362	0.809622	0.0664642	1057.34	7.57219	0.670545	7.56792	0.578206	0.00268296	0.0410447	0.949311
CRAT	12637_7_CRAT_CACP	deCODE	Pancreatic cancer	FinnGen R10	IVW	2	0.823013	0.38741	0.0336369	0.321848													0.00546227	193.68	0.0198637	0.887918
TXNL4B	15316_262_TXNL4B_TXN4B	deCODE	Pancreatic cancer	FinnGen R10	IVW	6	0.45048	0.212508	0.0340207	0.323751	0.570792	0.368214	0.196036	0.577786	0.248462	0.0200481	0.603321	0.275337	0.0799748	0.726024	0.401425	0.130304	0.014553	517.765	4.27294	0.510825	4.10638	0.3918	-0.0153258	0.0380493	0.707703
TRIO	11126_102_TRIO_TRIO	deCODE	Pancreatic cancer	FinnGen R10	Wald ratio	1	-1.73835	0.824041	0.0348974	0.324573													0.000960131	33.9858
GREM1	18878_15_GREM1_GREM1	deCODE	Pancreatic cancer	FinnGen R10	IVW	35	-0.0850529	0.0403078	0.0348511	0.324573	-0.049687	0.0718487	0.494057	-0.11256	0.0582227	0.0532037	-0.124263	0.0572709	0.0371075	-0.136473	0.122802	0.274225	0.335114	12438.7	40.1799	0.21532	39.7106	0.195798	-0.0106606	0.0170708	0.536599
MRC1	2637_77_MRC1_Macrophage_mannose_receptor	deCODE	Pancreatic cancer	FinnGen R10	IVW	38	0.0739871	0.035062	0.0348427	0.324573	0.114505	0.06416	0.0827433	0.0773504	0.048313	0.109371	0.0966085	0.0436279	0.0330436	0.0647516	0.0819539	0.434505	0.635766	24519.9	50.4759	0.0688769	49.544	0.0658487	-0.0138305	0.0168081	0.416012
FGF2	3025_50_FGF2_bFGF	deCODE	Pancreatic cancer	FinnGen R10	IVW	26	0.120851	0.0573305	0.0350339	0.324573	0.197462	0.121667	0.117661	0.14912	0.0802644	0.0631888	0.142129	0.0791466	0.0846287	0.112156	0.151651	0.466452	0.258141	9419	21.7779	0.648536	21.2682	0.622856	-0.0219593	0.0307596	0.482174
ART3	7970_315_ART3_NAR3	deCODE	Pancreatic cancer	FinnGen R10	IVW	17	-0.168291	0.0798249	0.035009	0.324573	-0.469604	0.229942	0.0591139	-0.169724	0.118112	0.150725	-0.18594	0.129509	0.17034	-0.200407	0.209041	0.351976	0.114095	4096.69	18.8045	0.278931	16.6102	0.342693	0.0584321	0.0415096	0.179612
PLEKHA1	12459_13_PLEKHA1_PKHA1	deCODE	Pancreatic cancer	FinnGen R10	IVW	28	0.166959	0.0793484	0.0353674	0.325643	0.189173	0.186793	0.320516	0.212599	0.120451	0.0775594	0.21574	0.122377	0.0892314	0.223745	0.241974	0.363329	0.113072	4065.49	32.0006	0.232062	31.9783	0.193841	-0.00338323	0.0250937	0.89379
SEMA5A	13132_14_SEMA5A_SEM5A	deCODE	Pancreatic cancer	FinnGen R10	IVW	83	-0.0656994	0.0312503	0.0355214	0.325643	-0.080093	0.0461035	0.0861453	-0.0813495	0.0463801	0.0794354	-0.0743532	0.0394587	0.0630635	-0.0909932	0.0874609	0.301218	0.839829	35007.3	73.37	0.741034	73.1897	0.719618	0.00384177	0.00904721	0.672227
CR1	19556_12_CR1_Complement_receptor_type_1	deCODE	Pancreatic cancer	FinnGen R10	IVW	14	-0.111298	0.0530092	0.0357648	0.32596	0.011699	0.114565	0.920351	-0.0979086	0.0720975	0.174463	-0.0942172	0.0776862	0.246788	-0.135751	0.102869	0.209718	0.218374	8056.91	10.4489	0.656877	8.98233	0.704439	-0.0470505	0.0388517	0.249195
SEMA4D	prot-a-2675	Sun	Pancreatic cancer	FinnGen R10	IVW	10	0.0672622	0.0320641	0.0359282	0.32596	0.0885305	0.0562714	0.1543	0.0647508	0.0380032	0.0884139	0.0596545	0.0410564	0.180186	0.13473	0.0701877	0.087117	0.480861	1848.75	5.83709	0.756106	5.62555	0.689094	-0.0139336	0.030295	0.657808
MUC16	GCST90012078	Folkersen_2	Pancreatic cancer	FinnGen R10	IVW	3	-0.383505	0.184124	0.0372637	0.329539	-0.887628	1.2084	0.596677	-0.341971	0.202234	0.0908436	-0.333169	0.234719	0.291591	-0.31721	0.243111	0.321898	0.0217126	201.339	0.390198	0.822753	0.212019	0.645189	0.0842709	0.199641	0.74572
TCN1	19614_8_TCN1_Holo_TC_I	deCODE	Pancreatic cancer	FinnGen R10	IVW	21	-0.115607	0.0554633	0.0371247	0.329539	-0.170999	0.0891898	0.070367	-0.0701149	0.0718183	0.328925	-0.0966818	0.070491	0.185396	-0.0164737	0.11837	0.890707	0.184341	6692.96	10.9081	0.948571	10.2792	0.94572	0.0172535	0.021756	0.437541
GFRAL	6920_1_GFRAL_GFRAL	deCODE	Pancreatic cancer	FinnGen R10	IVW	13	-0.241026	0.115453	0.0368282	0.329539	-0.149506	0.302494	0.630855	-0.268342	0.152787	0.0790344	-0.253254	0.156831	0.13232	-0.337414	0.21296	0.139087	0.0405186	1440.12	8.1694	0.771756	8.06225	0.707717	-0.0146834	0.0448577	0.749561
CHL1	8958_51_CHL1_CHL1	deCODE	Pancreatic cancer	FinnGen R10	IVW	36	0.148544	0.0713095	0.0372429	0.329539	0.288381	0.166292	0.0919451	0.187866	0.116522	0.106902	0.236717	0.115528	0.0480181	0.10641	0.185069	0.568988	0.137032	4875.58	37.5479	0.353177	36.5988	0.349037	-0.0214591	0.0228541	0.354373
RNASE6	prot-a-2557	Sun	Pancreatic cancer	FinnGen R10	IVW	16	-0.0577478	0.0276916	0.037034	0.329539	-0.0810729	0.0602383	0.199736	-0.051574	0.0364722	0.157343	-0.0455561	0.0377353	0.246027	-0.0337474	0.0557437	0.553961	0.789305	3274.76	12.9702	0.604602	12.7801	0.54391	0.0113374	0.0260024	0.669474
PLA2G2A	prot-a-2286	Sun	Pancreatic cancer	FinnGen R10	IVW	15	0.0579289	0.0279136	0.0379592	0.334003	0.0280325	0.0548722	0.618007	0.0444356	0.0365349	0.223889	0.0435198	0.0362024	0.249255	0.0320073	0.0638324	0.623863	0.790991	3269.57	12.7544	0.545948	12.3539	0.498859	0.0167397	0.0264518	0.537813
WISP2	6392_7_WISP2_WISP_2	deCODE	Pancreatic cancer	FinnGen R10	IVW	26	0.141188	0.0682188	0.0384867	0.336951	-0.0660711	0.180895	0.718127	0.0863983	0.102186	0.397829	0.122852	0.106979	0.261684	0.234925	0.153507	0.138478	0.147461	5288.08	12.2966	0.984014	10.7662	0.990584	0.0373277	0.030174	0.228025
GLUL	19238_12_GLUL_GLNA	deCODE	Pancreatic cancer	FinnGen R10	Wald ratio	1	-1.52001	0.737364	0.0392633	0.340347													0.00101957	36.088
SELL	prot-a-2666	Sun	Pancreatic cancer	FinnGen R10	IVW	6	-0.105767	0.0512981	0.0392256	0.340347	-0.293424	0.182352	0.182878	-0.114273	0.0634132	0.0715389	-0.121453	0.0768622	0.174911	-0.12485	0.090842	0.227732	0.244324	861.534	4.86279	0.432854	3.71276	0.446273	0.0722704	0.0673917	0.343934
TNFSF11	GCST90012044	Folkersen_2	Pancreatic cancer	FinnGen R10	IVW	2	0.509188	0.247837	0.0399245	0.340437													0.00981201	166.913	0.00538999	0.941475
FGFBP1	15494_11_FGFBP1_FGFP1	deCODE	Pancreatic cancer	FinnGen R10	IVW	4	-0.683098	0.332197	0.0397529	0.340437	-0.145452	0.885226	0.884591	-0.76834	0.403731	0.0570278	-0.753799	0.42006	0.170617	-0.753799	0.525921	0.24722	0.00820723	290.855	1.77814	0.619704	1.34879	0.509463	-0.0525477	0.080196	0.579605
PRPSAP2	19150_20_PRPSAP2_KPRB	deCODE	Pancreatic cancer	FinnGen R10	Wald ratio	1	1.26608	0.617834	0.0404403	0.340437													0.00171838	60.8595
GDI2	2647_66_GDI2_Rab_GDP_dissociation_inhibitor_beta	deCODE	Pancreatic cancer	FinnGen R10	IVW	3	0.673581	0.328575	0.0403637	0.340437	1.33585	1.06396	0.428181	0.649047	0.339368	0.0558096	0.813477	0.385191	0.169094	0.326725	0.488788	0.572672	0.00629493	223.403	0.450416	0.79835	0.0221247	0.881756	-0.0517463	0.0790696	0.631085
TREML2	5736_1_TREML2_TRML2	deCODE	Pancreatic cancer	FinnGen R10	IVW	29	-0.102064	0.049773	0.0403067	0.340437	-0.00876977	0.113718	0.939098	-0.0878609	0.0691913	0.204147	-0.106343	0.0718696	0.150127	0.0192016	0.114889	0.868468	0.263648	9542.73	37.3081	0.11222	36.0984	0.113165	-0.0231282	0.0243145	0.349937
AMY1A	prot-a-89	Sun	Pancreatic cancer	FinnGen R10	IVW	4	0.210754	0.102749	0.0402523	0.340437	-0.00311972	0.203511	0.989161	0.202532	0.127579	0.112399	0.0640768	0.150597	0.69916	0.417727	0.177081	0.0994939	0.0767677	258.601	2.31508	0.509638	0.832817	0.659411	0.0773907	0.0635662	0.347573
SIGLEC9	3007_7_SIGLEC9_Siglec_9	deCODE	Pancreatic cancer	FinnGen R10	IVW	68	0.0475571	0.0232613	0.0409072	0.34272	0.0289693	0.0416018	0.488657	0.0634659	0.0335606	0.0586131	0.0690191	0.0313232	0.0310047	0.0768198	0.0611518	0.213401	1.22362	46413	60.9328	0.685366	60.6424	0.663159	0.00703595	0.0130556	0.591755
CCL15	prot-a-391	Sun	Pancreatic cancer	FinnGen R10	IVW	10	-0.0567235	0.0278121	0.0413977	0.345178	-0.0820524	0.0408142	0.0792309	-0.0657159	0.0315512	0.0372664	-0.0641652	0.0313793	0.0712071	-0.0397771	0.0568182	0.501573	0.667755	2976.27	3.88724	0.918676	3.16825	0.92336	0.0235989	0.0278309	0.421117
LYPLAL1	12428_2_LYPLAL1_LYPL1	deCODE	Pancreatic cancer	FinnGen R10	IVW	3	-0.639802	0.314503	0.0419184	0.347863	-0.790882	0.78886	0.499185	-0.605727	0.337601	0.0727793	-0.6048	0.336293	0.213928	-0.592168	0.407044	0.282962	0.00850666	301.816	0.420722	0.810292	0.377111	0.539153	0.0159589	0.0764202	0.868937
OSMR	prot-a-2156	Sun	Pancreatic cancer	FinnGen R10	IVW	3	-0.249544	0.122796	0.0421349	0.34801	-0.819494	2.19074	0.772118	-0.0947024	0.172069	0.582063	-0.0569841	0.22726	0.82542	-0.0608297	0.232591	0.818154	0.0411992	137.831	4.02516	0.133644	3.76712	0.0522694	0.113098	0.432139	0.837041
CETN3	17410_5_CETN3_CETN3	deCODE	Pancreatic cancer	FinnGen R10	Wald ratio	1	1.15122	0.567938	0.0426609	0.349062													0.00259099	91.8059
CBR3	prot-a-374	Sun	Pancreatic cancer	FinnGen R10	IVW	16	-0.10661	0.0525644	0.0425414	0.349062	-0.226255	0.112668	0.0643228	-0.137119	0.0475141	0.0039036	-0.139768	0.044971	0.00719917	-0.0224677	0.110273	0.84129	0.55874	2095.7	37.1079	0.00122037	33.6682	0.00230549	0.0539985	0.0451505	0.251573
ARHGAP25	11333_82_ARHGAP25_RHG25	deCODE	Pancreatic cancer	FinnGen R10	IVW	7	0.320098	0.158175	0.0430008	0.350206	0.423851	0.420611	0.359847	0.266943	0.199303	0.180446	0.287087	0.218962	0.237755	0.258809	0.271789	0.377742	0.0248386	883.872	2.37001	0.882723	2.29914	0.806393	-0.0135636	0.0509504	0.800705
PLAUR	2652_15_PLAUR_suPAR	deCODE	Pancreatic cancer	FinnGen R10	IVW	13	0.258098	0.128127	0.0439688	0.356433	-0.024889	0.273274	0.929069	0.133643	0.17776	0.452159	0.141342	0.188386	0.467544	0.164696	0.287879	0.577815	0.042111	1502.17	14.8061	0.252211	13.0798	0.288144	0.0326206	0.0270726	0.253514
FAHD1	17819_30_FAHD1_FAHD1	deCODE	Pancreatic cancer	FinnGen R10	IVW	6	-0.53758	0.270411	0.0468101	0.377716	-0.236818	1.32104	0.866443	-0.86241	0.351822	0.0142355	-0.900141	0.391252	0.0697142	-0.98292	0.576523	0.148931	0.00955071	337.925	6.27647	0.28024	6.19068	0.185354	-0.0515813	0.219091	0.825435
RNASE1	7211_2_RNASE1_RNase_1	deCODE	Pancreatic cancer	FinnGen R10	IVW	21	0.19055	0.0967009	0.0487799	0.391805	0.242118	0.175363	0.183406	0.0861815	0.135296	0.524133	0.0770612	0.160732	0.636827	0.19058	0.243671	0.443307	0.0801958	2861.56	16.6993	0.672405	16.575	0.618635	-0.00779291	0.0221072	0.728339
IRF3	17151_84_IRF3_IRF_3	deCODE	Pancreatic cancer	FinnGen R10	Wald ratio	1	-1.05612	0.538274	0.0497568	0.396277													0.00242011	85.8092
GSR	19273_3_GSR_Glutathione_reductase	deCODE	Pancreatic cancer	FinnGen R10	Wald ratio	1	-0.754424	0.384943	0.0500156	0.396277													0.00572253	203.49
DLK2	9359_9_DLK2_EGFL9	deCODE	Pancreatic cancer	FinnGen R10	IVW	4	0.387096	0.197487	0.0499826	0.396277	1.02404	0.813616	0.335178	0.467542	0.212658	0.0279092	0.475682	0.252273	0.155832	0.489693	0.359756	0.266678	0.0191665	684.154	1.96748	0.579185	1.31624	0.517824	-0.0948514	0.117537	0.504384
SAA2	18832_65_SAA2_SAA2	deCODE	Pancreatic cancer	FinnGen R10	IVW	19	-0.121237	0.0620236	0.0506195	0.397465	-0.121866	0.102032	0.248725	-0.0851957	0.0844123	0.31284	-0.107631	0.0777325	0.183088	-0.234332	0.134309	0.0980826	0.148373	5373.79	19.8017	0.344091	19.8017	0.284499	0.000175212	0.0214469	0.993577
PSG7	5651_50_PSG7_PSG7	deCODE	Pancreatic cancer	FinnGen R10	IVW	4	-0.971365	0.496523	0.0504256	0.397465	-0.855512	1.55931	0.638313	-0.849277	0.379149	0.0250938	-0.979489	0.43974	0.112265	-0.064684	0.764631	0.937912	0.00887942	315.073	8.01016	0.0458022	7.98418	0.0184611	-0.00989697	0.122695	0.943055
B3GALTL	5727_35_B3GALTL_B3GLT	deCODE	Pancreatic cancer	FinnGen R10	IVW	12	0.19625	0.100625	0.0511403	0.399509	0.509065	0.235591	0.0560337	0.21425	0.124703	0.085783	0.224228	0.130179	0.112947	0.309606	0.192848	0.1367	0.0537344	1930.05	9.53864	0.572301	7.38221	0.688936	-0.0600712	0.0409071	0.172714
PCOLCE2	6081_52_PCOLCE2_PCOC2	deCODE	Pancreatic cancer	FinnGen R10	IVW	31	0.0870792	0.0446867	0.0513362	0.399509	0.0671289	0.0829271	0.424824	0.0971498	0.0615213	0.114308	0.0849658	0.0532359	0.120966	0.0587834	0.107187	0.587464	0.301812	11166.7	33.7506	0.290912	33.6493	0.252328	0.0062175	0.0210446	0.76976
FCN2	13717_15_FCN2_FCN2	deCODE	Pancreatic cancer	FinnGen R10	IVW	67	-0.0671198	0.0346167	0.0525083	0.40388	-0.0607504	0.0639877	0.34593	-0.0692461	0.050562	0.170835	-0.0626343	0.0468474	0.185818	-0.0528235	0.0845132	0.534105	0.524852	18997.5	64.1128	0.542863	64.0988	0.50831	-0.00172997	0.0146167	0.906151
SFRP4	17447_52_SFRP4_SFRP4	deCODE	Pancreatic cancer	FinnGen R10	IVW	7	0.266326	0.137192	0.0522257	0.40388	0.349275	0.278144	0.264696	0.284229	0.173015	0.100426	0.315851	0.178516	0.127244	0.556979	0.334278	0.146721	0.0368767	1320.09	7.13418	0.308616	6.94749	0.224575	-0.0134783	0.036771	0.728957
FCGR2A	prot-a-1074	Sun	Pancreatic cancer	FinnGen R10	IVW	26	-0.0389826	0.020112	0.0525898	0.40388	-0.0664285	0.0505509	0.201238	-0.0352302	0.0283654	0.214231	-0.0369435	0.0275497	0.191985	-0.0245677	0.0400218	0.544855	1.6153	6540.88	15.764	0.921675	15.4138	0.908064	0.0183213	0.0309591	0.559525
FAIM3	6574_11_FAIM3_FAIM3	deCODE	Pancreatic cancer	FinnGen R10	IVW	3	0.546282	0.28287	0.0534569	0.408747	0.970071	0.688258	0.392838	0.559435	0.29199	0.0553733	0.64113	0.330646	0.192061	0.707856	0.405635	0.223093	0.0104834	372.71	0.462342	0.793604	0.0061464	0.937511	-0.0515471	0.0763182	0.621822
CST3	2609_59_CST3_Cystatin_C	deCODE	Pancreatic cancer	FinnGen R10	IVW	16	-0.190514	0.0988142	0.0538552	0.410002	-0.318418	0.20222	0.137669	-0.28186	0.134436	0.0360275	-0.296494	0.140555	0.052119	-0.0859332	0.189616	0.656895	0.0674236	2408.06	12.5903	0.633907	12.0648	0.601098	0.0193448	0.0266847	0.48043
SPON2	8099_42_SPON2_SPON2	deCODE	Pancreatic cancer	FinnGen R10	IVW	17	0.148925	0.0774212	0.0544085	0.412421	0.0808043	0.134012	0.55554	0.101472	0.10824	0.348515	0.0744946	0.102946	0.479739	0.431778	0.193426	0.0402417	0.100111	3604.66	11.2926	0.791075	10.9048	0.759316	0.013405	0.0215251	0.542794
SEMA4C	7923_41_SEMA4C_SEM4C	deCODE	Pancreatic cancer	FinnGen R10	IVW	3	0.259826	0.135419	0.0550233	0.413501	0.102469	0.192323	0.688349	0.238866	0.13831	0.0841622	0.228313	0.136687	0.236806	0.29804	0.224048	0.314846	0.0162054	578.363	1.34689	0.50995	0.0191919	0.889818	0.0490126	0.0425362	0.455039
RNASE2	prot-a-2555	Sun	Pancreatic cancer	FinnGen R10	Wald ratio	1	-0.289868	0.151076	0.0550233	0.413501													0.027847	94.4988
ABHD10	17370_186_ABHD10_ABHDA	deCODE	Pancreatic cancer	FinnGen R10	Wald ratio	1	1.42396	0.743071	0.0553238	0.413983													0.00109613	38.7962
CHAD	13460_4_CHAD_CHAD	deCODE	Pancreatic cancer	FinnGen R10	Wald ratio	1	-1.48387	0.775864	0.0558075	0.414063													0.00116082	41.0885
MAPK13	prot-a-1846	Sun	Pancreatic cancer	FinnGen R10	Wald ratio	1	-0.326022	0.170394	0.0557045	0.414063													0.0264977	89.7953
RPIA	12333_87_RPIA_RPIA	deCODE	Pancreatic cancer	FinnGen R10	IVW	4	0.410287	0.215578	0.0570155	0.414461	0.801205	0.331622	0.136979	0.544008	0.259479	0.036034	0.654054	0.278665	0.10057	0.411256	0.464061	0.440777	0.0117658	417.67	4.0583	0.255237	1.65169	0.437864	-0.0522626	0.033689	0.26099
PLEKHA7	12731_12_PLEKHA7_PKHA7	deCODE	Pancreatic cancer	FinnGen R10	IVW	14	-0.139798	0.0734092	0.0568622	0.414461	0.0280167	0.11638	0.813824	-0.15444	0.0965173	0.10957	-0.105971	0.089935	0.259794	-0.118198	0.15519	0.459872	0.123	4514.1	15.9656	0.250993	12.3446	0.418419	-0.0412699	0.0219971	0.0851606
RCN1	9322_15_RCN1_RCN1	deCODE	Pancreatic cancer	FinnGen R10	IVW	5	0.368887	0.193345	0.0564017	0.414461	0.575586	0.482408	0.318569	0.412372	0.22955	0.0724248	0.387426	0.26251	0.214021	0.468337	0.325306	0.223371	0.0143126	508.356	2.61268	0.624579	2.39395	0.494761	-0.0227779	0.0487041	0.671891
EGLN1	9901_28_EGLN1_EGLN1	deCODE	Pancreatic cancer	FinnGen R10	IVW	8	0.287779	0.150983	0.0566461	0.414461	0.0940853	0.231786	0.698884	0.240266	0.19757	0.223945	0.22691	0.229062	0.354879	0.318199	0.334471	0.373111	0.0591667	2116.47	7.31928	0.39641	6.07844	0.414461	0.0365444	0.0330205	0.310802
CCNH	prot-a-416	Sun	Pancreatic cancer	FinnGen R10	Wald ratio	1	-0.328051	0.172389	0.0570447	0.414461													0.0185818	62.4621
FGFR3	13669_6_FGFR3_FGFR_3	deCODE	Pancreatic cancer	FinnGen R10	IVW	13	-0.251238	0.132248	0.0574671	0.415805	-0.220014	0.874918	0.806089	-0.0651712	0.189344	0.7307	-0.182179	0.201782	0.384371	-0.171627	0.297102	0.574166	0.0425543	1509.97	15.2644	0.227292	15.2626	0.170787	-0.00494626	0.136382	0.971719
NT5C2	11288_26_NT5C2_5NTC	deCODE	Pancreatic cancer	FinnGen R10	IVW	3	-0.639301	0.337513	0.0582049	0.415987	-1.27471	1.19585	0.479687	-0.83719	0.407357	0.0398623	-0.881914	0.441925	0.184101	-0.952494	0.520221	0.208589	0.00559351	198.238	2.51507	0.284354	1.88777	0.169453	0.0639579	0.110951	0.667096
ENG	4908_6_ENG_Endoglin	deCODE	Pancreatic cancer	FinnGen R10	IVW	13	0.194489	0.102608	0.0580331	0.415987	0.164157	0.190518	0.40728	0.12484	0.13739	0.363534	0.114796	0.136777	0.41771	-0.0270628	0.231424	0.908842	0.0487883	1740.23	10.451	0.576456	10.4153	0.49346	0.00549646	0.0290893	0.853572
S100A4	prot-a-2618	Sun	Pancreatic cancer	FinnGen R10	Wald ratio	1	-0.335809	0.177068	0.0578949	0.415987													0.0240423	81.2694
SH3BGRL3	17490_4_SH3BGRL3_SH3BGRL3_like_protein	deCODE	Pancreatic cancer	FinnGen R10	IVW	10	-0.193037	0.10203	0.0584951	0.416362	-0.25587	0.165848	0.161455	-0.214254	0.120033	0.0742692	-0.237165	0.136002	0.115155	-0.0139959	0.197431	0.945036	0.0681313	2456.99	1.99965	0.991473	1.76871	0.9873	0.0112954	0.0235047	0.643696
MANSC1	prot-a-1838	Sun	Pancreatic cancer	FinnGen R10	IVW	2	0.190869	0.100984	0.0587447	0.416445													0.0708972	244.802	0.425692	0.514111
NMT2	17821_20_NMT2_NMT2	deCODE	Pancreatic cancer	FinnGen R10	IVW	3	0.761479	0.403368	0.0590528	0.416941	1.62698	1.56249	0.487128	0.715601	0.449704	0.111548	0.604356	0.479283	0.334493	0.862488	0.607578	0.291563	0.00448618	158.891	0.811572	0.666453	0.482826	0.487145	-0.0690667	0.120459	0.668573
PDGFRA	10366_11_PDGFRA_PDGFRA	deCODE	Pancreatic cancer	FinnGen R10	IVW	3	0.62407	0.330974	0.0593545	0.417389	-8.84888	11.7598	0.589331	0.59264	0.345156	0.085975	0.492371	0.377635	0.322169	1.291	0.630981	0.177382	0.00615776	218.153	1.18129	0.55397	0.531888	0.465814	1.47472	1.83001	0.568181
NSFL1C	4250_23_NSFL1C_NSF1C	deCODE	Pancreatic cancer	FinnGen R10	Wald ratio	1	-1.37113	0.72786	0.0595944	0.417399													0.00113342	40.1358
CNTN5	3299_29_CNTN5_Contactin_5	deCODE	Pancreatic cancer	FinnGen R10	IVW	35	0.140374	0.0750046	0.0612707	0.425682	0.282632	0.13367	0.0421204	0.11179	0.119473	0.349432	0.0879626	0.120461	0.470258	0.00334546	0.218291	0.987862	0.0995167	3550.67	25.2165	0.862354	23.5634	0.887081	-0.0180487	0.0140376	0.207483
CREG1	prot-a-656	Sun	Pancreatic cancer	FinnGen R10	IVW	2	0.2818	0.150691	0.0614758	0.425682													0.0369761	124.732	0.170411	0.679747
CSTB	prot-b-3	Folkersen_1	Pancreatic cancer	FinnGen R10	IVW	5	-0.103003	0.0550867	0.0615063	0.425682	-0.146978	0.157551	0.419692	-0.152311	0.0689078	0.0270807	-0.157376	0.0825938	0.129427	-0.161514	0.0963077	0.168837	0.229218	827.914	2.74663	0.601081	2.65787	0.447434	0.0173095	0.058102	0.785207
HTATIP2	10630_5_HTATIP2_HTAI2	deCODE	Pancreatic cancer	FinnGen R10	IVW	50	0.0750414	0.04021	0.0620079	0.427464	-0.0473332	0.0861306	0.585175	0.135417	0.059239	0.0222581	0.102639	0.0616643	0.102401	0.0782817	0.0968656	0.422912	0.407276	14868.4	38.7784	0.852203	36.1971	0.894514	0.0313518	0.019514	0.114694
SNUPN	17765_3_SNUPN_SPN1	deCODE	Pancreatic cancer	FinnGen R10	IVW	5	-0.322337	0.172917	0.0623054	0.427586	0.647264	0.572597	0.340514	-0.260956	0.212729	0.219933	-0.237917	0.249107	0.393622	-0.273587	0.279646	0.383305	0.0170763	606.853	3.34139	0.502401	0.186257	0.979777	-0.127415	0.0717315	0.173768
ITPA	18916_25_ITPA_Inosine_triphosphatase	deCODE	Pancreatic cancer	FinnGen R10	IVW	48	-0.0907347	0.0487131	0.0625139	0.427586	-0.163205	0.0734778	0.031304	-0.136446	0.0604161	0.0239184	-0.125049	0.0513283	0.0186839	-0.0107606	0.121666	0.9299	0.463801	17000.1	73.8407	0.00746391	71.186	0.0100321	0.0222061	0.0169546	0.196787
PNP	15435_4_PNP_PNP	deCODE	Pancreatic cancer	FinnGen R10	IVW	10	0.293889	0.158728	0.0640943	0.428231	0.158362	0.451867	0.735041	0.371411	0.213923	0.0825301	0.306791	0.227873	0.211124	0.325741	0.344711	0.369351	0.0246114	873.203	15.3183	0.0825564	15.097	0.0572868	0.0147535	0.0430842	0.740848
NT5E	15452_5_NT5E_5__Nucleotidase	deCODE	Pancreatic cancer	FinnGen R10	IVW	11	0.132076	0.0714547	0.0645463	0.428231	0.188717	0.128739	0.176724	0.178452	0.0902312	0.0479606	0.125653	0.0859123	0.174291	0.14021	0.137835	0.333023	0.131043	4805.52	6.03663	0.812177	5.75687	0.763984	-0.0139643	0.0264014	0.609654
FBLN5	15585_304_FBLN5_fibulin_5	deCODE	Pancreatic cancer	FinnGen R10	IVW	4	-0.606767	0.327428	0.0638636	0.428231	-0.086215	1.20137	0.94932	-0.661264	0.360765	0.0668096	-0.69235	0.454143	0.224781	-0.774464	0.523052	0.235277	0.00659928	233.804	0.903036	0.824695	0.700223	0.704609	-0.0417578	0.0927234	0.69657
SMOC2	15635_4_SMOC2_SMOC2	deCODE	Pancreatic cancer	FinnGen R10	IVW	39	-0.110725	0.0599075	0.0645647	0.428231	-0.416169	0.124668	0.00193184	-0.211005	0.0886887	0.0173519	-0.178413	0.0951181	0.0683939	-0.149332	0.148928	0.322343	0.179535	6424.3	29.9712	0.820487	22.1661	0.974412	0.0510001	0.018255	0.00820386
UNC5D	16307_22_UNC5D_UNC5H4	deCODE	Pancreatic cancer	FinnGen R10	IVW	4	-0.479572	0.259341	0.0644294	0.428231	-3.61148	2.94413	0.344758	-0.560466	0.298776	0.0606726	-0.548577	0.319734	0.184718	-0.49338	0.346987	0.25019	0.0096975	344.079	1.98451	0.575628	0.844027	0.655725	0.308142	0.288541	0.397376
ANXA11	17513_11_ANXA11_ANX11	deCODE	Pancreatic cancer	FinnGen R10	IVW	4	0.346612	0.187508	0.0645273	0.428231	-5.38614	2.46407	0.160399	0.241327	0.203699	0.236128	0.240928	0.199876	0.31446	0.204612	0.274922	0.510716	0.0199814	712.504	5.75459	0.12418	0.310274	0.856298	0.820696	0.351731	0.144817
MFAP4	5636_10_MFAP4_MFAP4	deCODE	Pancreatic cancer	FinnGen R10	IVW	5	-0.294468	0.158911	0.0638768	0.428231	-0.291779	0.293898	0.393994	-0.30849	0.175929	0.0795173	-0.304474	0.202303	0.206766	-0.255254	0.304266	0.448725	0.0310079	1113.27	5.90461	0.206386	5.90422	0.116364	-0.00053752	0.0382714	0.989676
MXRA7	8005_1_MXRA7_MXRA7	deCODE	Pancreatic cancer	FinnGen R10	IVW	20	0.157252	0.084772	0.063596	0.428231	0.201647	0.198908	0.324126	0.159948	0.114856	0.163741	0.174174	0.116285	0.15061	0.281978	0.240735	0.255951	0.0902323	3255.67	23.6374	0.210432	23.5519	0.170264	-0.00769099	0.0300866	0.801136
PSG3	6444_15_PSG3_PSG3	deCODE	Pancreatic cancer	FinnGen R10	IVW	26	-0.128535	0.0696154	0.0648404	0.428436	-0.304986	0.150232	0.0535705	-0.31545	0.0848404	0.00020068	-0.270692	0.077798	0.00185895	0.1495	0.187104	0.431805	0.261263	9578.4	38.2651	0.0435771	35.6743	0.0590096	0.0564668	0.0427708	0.199216
ALDH6A1	19136_22_ALDH6A1_MMSA	deCODE	Pancreatic cancer	FinnGen R10	IVW	3	-0.634295	0.344507	0.065597	0.428936	2.35364	3.2901	0.60468	-0.661666	0.382714	0.0838312	-0.673561	0.444198	0.268692	-0.724206	0.473164	0.265528	0.00532356	188.651	1.06532	0.587042	0.231422	0.630471	-0.316734	0.346848	0.52887
TRIL	6527_1_TRIL_TRIL	deCODE	Pancreatic cancer	FinnGen R10	IVW	3	0.411637	0.223619	0.065651	0.428936	-0.326775	0.556543	0.662007	0.314244	0.246709	0.202753	0.282191	0.260991	0.392631	0.319116	0.31022	0.411769	0.00539513	191.175	2.32163	0.313231	0.222368	0.637242	0.0952959	0.065772	0.384588
LILRB2	prot-a-1743	Sun	Pancreatic cancer	FinnGen R10	IVW	17	-0.0447908	0.0242881	0.0651617	0.428936	-0.0520379	0.0596752	0.396942	-0.0334319	0.0334653	0.317794	-0.027005	0.0345049	0.445268	-0.00269358	0.0613451	0.965521	1.03239	4125.44	23.9204	0.0912575	23.8885	0.0670114	0.00401613	0.0283746	0.889327
CRYBB1	17751_68_CRYBB1_CRBB1	deCODE	Pancreatic cancer	FinnGen R10	IVW	9	0.238642	0.129942	0.0662792	0.430926	-0.147114	0.476752	0.766626	0.223391	0.162691	0.16972	0.21705	0.182205	0.267701	0.232905	0.230734	0.342332	0.0378343	1348.74	11.4509	0.177434	10.362	0.168968	0.0500738	0.0583841	0.419472
EPHA5	3806_55_EPHA5_EphA5	deCODE	Pancreatic cancer	FinnGen R10	IVW	3	0.486704	0.265177	0.0664478	0.430926	-0.797274	0.83675	0.515377	0.544399	0.351629	0.121569	0.717057	0.499777	0.287814	0.774367	0.498464	0.260519	0.00956828	339.362	3.27553	0.194415	0.658002	0.417266	0.13486	0.0833559	0.352444
DNAJB6	11606_22_DNAJB6_DNJB6	deCODE	Pancreatic cancer	FinnGen R10	Wald ratio	1	-1.29165	0.706667	0.0675784	0.435036													0.0012808	45.2971
UCMA	prot-a-3152	Sun	Pancreatic cancer	FinnGen R10	IVW	8	-0.112404	0.061488	0.0675399	0.435036	-0.338124	0.156764	0.0743939	-0.0963264	0.0820605	0.240457	-0.00834016	0.13012	0.950686	0.0453632	0.141593	0.758034	0.192519	660.827	8.19991	0.315297	5.74971	0.451804	0.0761894	0.0486736	0.168548
BET1L	10959_125_BET1L_BET1L	deCODE	Pancreatic cancer	FinnGen R10	IVW	4	-0.597238	0.327739	0.0684103	0.437709	1.78428	1.64897	0.392339	-0.60604	0.437763	0.166236	-0.604132	0.524356	0.332744	-0.965265	0.614538	0.214278	0.0063442	224.548	3.58986	0.309294	1.41824	0.492076	-0.14123	0.0958378	0.278495
C1QTNF5	7810_20_C1QTNF5_C1QTNF5	deCODE	Pancreatic cancer	FinnGen R10	IVW	8	0.235147	0.129078	0.0684936	0.437709	0.247124	0.318788	0.467665	0.208364	0.147705	0.15834	0.236037	0.150024	0.159642	0.465253	0.239712	0.093414	0.0339313	1213.92	9.39557	0.225489	9.3926	0.152672	-0.00205781	0.0472256	0.966658
ICOSLG	prot-a-1406	Sun	Pancreatic cancer	FinnGen R10	IVW	2	-0.380293	0.208998	0.0688191	0.43819													0.0205514	68.5029	0.532039	0.465751
USP15	19161_1_USP15_UBP15	deCODE	Pancreatic cancer	FinnGen R10	IVW	8	-0.343111	0.188772	0.0691259	0.438549	-0.936849	0.473525	0.0952274	-0.246117	0.254593	0.333692	-0.19273	0.288118	0.524982	-0.113558	0.333942	0.743793	0.0242429	861.21	9.50651	0.218306	7.18236	0.304312	0.06324	0.0453856	0.212929
DGCR14	11356_19_DGCR14_DGC14	deCODE	Pancreatic cancer	FinnGen R10	Wald ratio	1	0.576308	0.31802	0.0699595	0.442235													0.00328286	116.382
RTN4R	5105_2_RTN4R_Nogo_Receptor	deCODE	Pancreatic cancer	FinnGen R10	IVW	34	-0.100254	0.0556073	0.0714066	0.446867	-0.0839519	0.119551	0.487616	-0.0790245	0.079497	0.320196	-0.111137	0.0870204	0.210466	-0.105007	0.1263	0.411718	0.239467	8605.51	29.2445	0.654721	29.2207	0.607934	-0.00320551	0.0208104	0.878551
MGAT4B	7141_21_MGAT4B_MGT4B	deCODE	Pancreatic cancer	FinnGen R10	IVW	12	0.22509	0.124734	0.0711423	0.446867	0.253829	0.197223	0.227082	0.073496	0.164401	0.654837	0.0344917	0.208401	0.871548	0.0481832	0.248989	0.850083	0.0914437	3327.47	7.80735	0.73045	7.77196	0.6511	-0.00484872	0.0257748	0.854547
HRASLS2	7822_11_HRASLS2_HRSL2	deCODE	Pancreatic cancer	FinnGen R10	Wald ratio	1	-1.32879	0.73717	0.071458	0.446867													0.00120685	42.7244
SPINK2	13405_61_SPINK2_ISK2	deCODE	Pancreatic cancer	FinnGen R10	IVW	26	-0.118908	0.0661213	0.0721238	0.447892	-0.195224	0.116712	0.107375	-0.197223	0.0887304	0.0262343	-0.170018	0.0947994	0.0850084	-0.177524	0.128718	0.180058	0.160573	5756.87	24.5578	0.487359	23.9282	0.46571	0.0156772	0.019757	0.43526
PDCD6IP	18174_79_PDCD6IP_PDC6I	deCODE	Pancreatic cancer	FinnGen R10	IVW	3	0.538527	0.299658	0.0723136	0.447892	-0.0900939	0.815676	0.929967	0.506306	0.319117	0.112607	0.361544	0.376923	0.438677	0.890215	0.478063	0.203631	0.00815567	289.369	1.263	0.531793	0.576396	0.447728	0.0606742	0.0732234	0.559492
SFTPD	19590_46_SFTPD_SP_D	deCODE	Pancreatic cancer	FinnGen R10	IVW	27	-0.0778634	0.0434117	0.0728764	0.447892	-0.016228	0.0946912	0.865306	-0.0978984	0.0566585	0.0840118	-0.072933	0.0496242	0.153639	-0.0828777	0.075548	0.282689	0.403699	14888.9	31.872	0.197388	31.1566	0.183886	-0.0190393	0.025129	0.455737
NRXN3	5111_15_NRXN3_NRX3B	deCODE	Pancreatic cancer	FinnGen R10	IVW	23	0.175377	0.0976983	0.07264	0.447892	-0.0753494	0.21526	0.729796	0.190232	0.134125	0.156099	0.151671	0.145436	0.308334	0.370965	0.216765	0.101078	0.0657902	2337.58	18.4684	0.677885	16.7598	0.725563	0.0344855	0.0263823	0.205297
CHI3L1	prot-a-540	Sun	Pancreatic cancer	FinnGen R10	IVW	19	-0.0446759	0.0249106	0.0729008	0.447892	-0.0572668	0.0605311	0.357366	-0.0515853	0.0307642	0.0935828	-0.0528574	0.0294713	0.089708	-0.0220442	0.0581432	0.709022	1.08625	5510.67	23.4007	0.175657	23.3234	0.139016	0.00785666	0.0330933	0.815177
MMP2	4160_49_MMP2_MMP_2	deCODE	Pancreatic cancer	FinnGen R10	IVW	3	0.550369	0.307605	0.0735814	0.450493	3.40879	1.64656	0.286468	0.587184	0.346654	0.090292	0.809125	0.424761	0.197085	1.03467	0.552418	0.201941	0.00759564	269.504	3.45799	0.177463	0.335326	0.56254	-0.241588	0.136714	0.327838
CLMP	10440_26_CLMP_ACAM	deCODE	Pancreatic cancer	FinnGen R10	IVW	15	-0.223605	0.125731	0.0753316	0.458006	-0.320825	0.274837	0.264044	-0.186686	0.160336	0.244287	-0.162483	0.169442	0.353864	0.0971347	0.306478	0.755967	0.0471233	1684.75	10.0978	0.755002	9.93951	0.698873	0.0121619	0.0305726	0.697229
CRHBP	prot-a-659	Sun	Pancreatic cancer	FinnGen R10	IVW	13	0.0662222	0.0372181	0.0751902	0.458006	0.0878979	0.0881584	0.34017	0.0727465	0.0492328	0.139515	0.0663023	0.0515714	0.222825	0.0497949	0.0767522	0.528705	0.450867	1702.31	8.02378	0.783269	7.95021	0.717756	-0.00922826	0.034024	0.791238
MAPRE1	12469_19_MAPRE1_MARE1	deCODE	Pancreatic cancer	FinnGen R10	Wald ratio	1	1.07857	0.608211	0.0761714	0.460375													0.00192015	68.0157
RGS18	13982_33_RGS18_RGS18	deCODE	Pancreatic cancer	FinnGen R10	Wald ratio	1	-1.14966	0.648469	0.0762493	0.460375													0.00148672	52.6204
KLK10	6227_1_KLK10_kallikrein_10	deCODE	Pancreatic cancer	FinnGen R10	IVW	74	0.0615232	0.0347601	0.0767376	0.460375	-0.0229528	0.0553445	0.679575	0.0593091	0.0530623	0.263684	0.0577245	0.0551741	0.298909	0.148202	0.0975729	0.133111	0.548003	20008.9	59.5837	0.870896	55.7361	0.921708	0.0209053	0.0106577	0.0536864
GLIPR1	9265_10_GLIPR1_GLIP1	deCODE	Pancreatic cancer	FinnGen R10	IVW	2	0.659321	0.372888	0.0770359	0.460375													0.00452955	160.687	0.262049	0.608716
TREM1	prot-a-3098	Sun	Pancreatic cancer	FinnGen R10	IVW	10	0.0823352	0.046559	0.0769936	0.460375	0.226663	0.101841	0.0566795	0.11126	0.0598954	0.0632305	0.124221	0.0608142	0.0714607	0.13788	0.0952444	0.181637	0.30382	1069.68	8.64798	0.470382	6.10885	0.63504	-0.0506808	0.0318054	0.149722
APOBEC3G	13930_3_APOBEC3G_ABC3G	deCODE	Pancreatic cancer	FinnGen R10	IVW	4	0.395897	0.2243	0.0775579	0.461918	-0.504511	0.776184	0.582386	0.375049	0.262919	0.15373	0.401029	0.291982	0.263249	0.182032	0.408335	0.685958	0.0123764	439.671	2.84033	0.416904	1.37201	0.503584	0.093954	0.0775363	0.349345
PXDN	13463_1_PXDN_PXDN	deCODE	Pancreatic cancer	FinnGen R10	IVW	10	-0.254084	0.1451	0.0799294	0.474087	0.372138	0.406266	0.386448	-0.291424	0.200351	0.145788	-0.319843	0.202552	0.148778	-0.336354	0.28796	0.272793	0.0287702	1020.93	10.8474	0.286316	8.08918	0.424807	-0.0748659	0.0453293	0.13722
S100A16	17836_17_S100A16_S100A16	deCODE	Pancreatic cancer	FinnGen R10	IVW	10	0.260976	0.149141	0.0801426	0.474087	0.10506	0.625067	0.870694	0.305652	0.178728	0.0872378	0.297687	0.198181	0.167318	0.258404	0.396063	0.530432	0.0351245	1254.13	10.1404	0.339242	10.0561	0.261109	0.0249003	0.0961868	0.802269
GSTP1	4911_49_GSTP1_Glutathione_S_transferase_Pi	deCODE	Pancreatic cancer	FinnGen R10	IVW	9	0.295091	0.169145	0.0810538	0.476259	0.938624	0.433525	0.0671013	0.456517	0.217267	0.0356248	0.483911	0.234722	0.0731737	0.547154	0.343601	0.149957	0.0250886	891.66	8.92715	0.348479	6.328	0.502014	-0.0722226	0.0447979	0.150956
FAM177A1	prot-a-1037	Sun	Pancreatic cancer	FinnGen R10	IVW	8	-0.0838102	0.0480261	0.0809678	0.476259	-0.0713469	0.0958739	0.484884	-0.0904162	0.0585689	0.122647	-0.0898001	0.0628229	0.195957	-0.167129	0.104834	0.154913	0.284315	1051.77	7.31203	0.39713	7.28254	0.295507	-0.00574037	0.0368242	0.881236
TBCE	11211_7_TBCE_TBCE	deCODE	Pancreatic cancer	FinnGen R10	IVW	3	0.513493	0.294918	0.0816592	0.478212	0.208777	3.39887	0.960944	0.593804	0.315882	0.0601318	0.722445	0.365911	0.187036	0.403735	0.58272	0.560046	0.00692219	245.626	2.93449	0.23056	2.91057	0.0880009	0.0293296	0.323544	0.942447
BPI	4126_22_BPI_BPI	deCODE	Pancreatic cancer	FinnGen R10	IVW	45	0.0775678	0.0447463	0.0830069	0.481776	0.058657	0.0786512	0.459854	0.113771	0.067445	0.0916285	0.0970574	0.0626161	0.128296	0.0803191	0.123412	0.518548	0.371194	13614.3	48.8444	0.284641	48.7409	0.25313	0.00566827	0.018758	0.763973
TLL1	6383_90_TLL1_TLL1	deCODE	Pancreatic cancer	FinnGen R10	Wald ratio	1	1.11662	0.643763	0.0828263	0.481776													0.0015863	56.1855
F10	prot-a-1005	Sun	Pancreatic cancer	FinnGen R10	IVW	3	-0.199162	0.114922	0.0830933	0.481776	0.0914869	0.869799	0.933285	-0.216402	0.146813	0.140481	-0.278248	0.193953	0.287848	-0.336689	0.208551	0.247792	0.0457071	153.263	3.81646	0.148343	3.41142	0.0647468	-0.0857664	0.248906	0.788749
APOC1	15364_101_APOC1_Apo_C_I	deCODE	Pancreatic cancer	FinnGen R10	IVW	26	-0.157581	0.0912621	0.0842234	0.481945	-0.208753	0.18857	0.279251	-0.125114	0.135826	0.356983	-0.103119	0.178504	0.568646	-0.0464148	0.236018	0.845685	0.0708865	2517.65	25.7725	0.419818	25.6674	0.370254	0.00762861	0.0243372	0.756643
TES	17419_17_TES_TES	deCODE	Pancreatic cancer	FinnGen R10	IVW	2	0.875432	0.506638	0.0840017	0.481945													0.00325131	115.116	0.00794266	0.928985
SH3BGRL2	19113_66_SH3BGRL2_SH3L2	deCODE	Pancreatic cancer	FinnGen R10	IVW	2	0.541831	0.31372	0.0841466	0.481945													0.00632047	224.306	0.354258	0.551712
PDCD1LG2	prot-c-3004_67_2	Suhre	Pancreatic cancer	FinnGen R10	IVW	3	-0.105999	0.061263	0.0835886	0.481945	-0.0522851	0.219007	0.850808	-0.111519	0.0670764	0.0963985	-0.114684	0.0742135	0.262291	-0.121695	0.0843891	0.286031	0.184436	200.829	0.171619	0.917769	0.106359	0.744328	-0.0244806	0.0958297	0.840775
GIF	17672_184_GIF_Gastric_intrinsic_factor	deCODE	Pancreatic cancer	FinnGen R10	IVW	2	-0.315014	0.184194	0.0872244	0.483322													0.0159122	570.269	0.700703	0.402548
LDLRAP1	18183_3_LDLRAP1_ARH	deCODE	Pancreatic cancer	FinnGen R10	IVW	3	0.455427	0.266222	0.0871355	0.483322	-0.126515	0.587938	0.865067	0.344076	0.311705	0.269657	0.212962	0.41649	0.659982	0.301311	0.445252	0.568358	0.00905865	321.533	1.55397	0.45979	0.321581	0.570659	0.0709258	0.0638896	0.466804
PGM2	18330_7_PGM2_PGM2	deCODE	Pancreatic cancer	FinnGen R10	IVW	6	0.403576	0.234741	0.08557	0.483322	0.697871	0.464022	0.207028	0.451273	0.289771	0.11939	0.493677	0.341714	0.208154	0.558855	0.373039	0.194374	0.0144742	513.553	2.12331	0.831833	1.58272	0.811894	-0.0322568	0.0438721	0.50297
SPINK4	19213_1_SPINK4_ISK4	deCODE	Pancreatic cancer	FinnGen R10	IVW	7	-0.257487	0.149982	0.0860188	0.483322	-0.342392	0.244835	0.220838	-0.290586	0.166664	0.0812376	-0.29328	0.176662	0.147959	-0.306759	0.285262	0.323543	0.0344383	1233.75	1.88968	0.929559	1.69719	0.889254	0.0146074	0.0332938	0.679159
FCRL3	4440_15_FCRL3_FCRL3	deCODE	Pancreatic cancer	FinnGen R10	IVW	39	0.108717	0.0635447	0.0871036	0.483322	0.0864712	0.142851	0.548659	0.0434921	0.081098	0.591758	0.0864388	0.0788598	0.27993	0.44171	0.175777	0.0163356	0.272644	9908.59	61.483	0.00930543	61.4325	0.00702902	0.006027	0.03455	0.862468
SLITRK5	4568_17_SLITRK5_SLIK5	deCODE	Pancreatic cancer	FinnGen R10	IVW	6	-0.421782	0.245385	0.0856403	0.483322	0.178954	0.717253	0.815263	-0.132322	0.30385	0.663212	-0.186083	0.378558	0.64385	-0.124691	0.443222	0.789729	0.0135019	478.375	6.25604	0.282096	5.18427	0.268907	-0.0549594	0.0604373	0.414597
NCAM2	6507_16_NCAM2_NCAM2	deCODE	Pancreatic cancer	FinnGen R10	IVW	65	0.0779064	0.0452939	0.0854285	0.483322	-0.0790577	0.104981	0.454214	0.0229907	0.0720389	0.749618	0.0413781	0.0848514	0.627462	0.166685	0.134412	0.219463	0.322733	11557.4	74.6787	0.170003	71.464	0.217257	0.0294327	0.0174838	0.0972412
IL2RB	9343_16_IL2RB_IL_2_sRb	deCODE	Pancreatic cancer	FinnGen R10	IVW	2	-0.580705	0.338972	0.0866875	0.483322													0.00576714	204.802	0.675028	0.411304
KIAA1467	9981_18_KIAA1467_K1467	deCODE	Pancreatic cancer	FinnGen R10	IVW	9	-0.210611	0.12224	0.0849013	0.483322	-0.178613	0.166073	0.317813	-0.194111	0.137796	0.158928	-0.192601	0.151187	0.238453	-0.287048	0.283482	0.340903	0.0272466	969.721	7.54827	0.478791	7.4548	0.383108	-0.0071887	0.0242663	0.775641
ICAM1	prot-a-1397	Sun	Pancreatic cancer	FinnGen R10	IVW	31	-0.0353421	0.0206477	0.0869581	0.483322	-0.057155	0.0425682	0.189795	-0.0369646	0.0305847	0.226817	-0.0376559	0.0276281	0.183039	-0.00994293	0.0501201	0.844084	1.55153	7646.58	23.3729	0.799623	23.0296	0.775188	0.0125648	0.0214428	0.562428
SMAD1	9838_4_SMAD1_SMAD1	deCODE	Pancreatic cancer	FinnGen R10	Wald ratio	1	1.22608	0.720446	0.0887864	0.490426													0.00120702	42.7304
GSTM1	15395_15_GSTM1_GST_M1_1	deCODE	Pancreatic cancer	FinnGen R10	IVW	42	-0.0600209	0.0353783	0.0897828	0.49437	0.00942471	0.0546407	0.863926	-0.0295811	0.0506802	0.559435	-0.0365704	0.0428794	0.398689	-0.0365704	0.0896956	0.685603	0.44104	16225	41.1042	0.466057	38.3229	0.545899	-0.0277551	0.0166426	0.103183
WIF1	16070_7_WIF1_WIF_1	deCODE	Pancreatic cancer	FinnGen R10	IVW	2	-0.831637	0.491247	0.0904725	0.496606													0.00263941	93.4778	2.04075	0.153134
AMY2B	15556_49_AMY2B_Alpha_amylase_2B	deCODE	Pancreatic cancer	FinnGen R10	IVW	4	0.157603	0.0932955	0.0911646	0.498467	0.21311	0.138841	0.264567	0.16025	0.0966746	0.0973937	0.178973	0.102613	0.17948	0.0738144	0.166452	0.687466	0.0696561	2577.32	0.377758	0.944798	0.0863432	0.957747	-0.0224423	0.041573	0.643381
SERPINB13	18841_1_SERPINB13_SPB13	deCODE	Pancreatic cancer	FinnGen R10	IVW	7	-0.321086	0.190346	0.0916314	0.498467	-0.315438	0.390534	0.455949	-0.537776	0.24129	0.0258303	-0.552805	0.355644	0.17109	-0.566874	0.376312	0.182682	0.0291839	1042.09	3.31995	0.767749	3.31968	0.65083	-0.000692696	0.0418254	0.987427
SHBG	4929_55_SHBG_SHBG	deCODE	Pancreatic cancer	FinnGen R10	IVW	14	-0.197509	0.117099	0.0916655	0.498467	-0.0925209	0.348446	0.795112	-0.0217305	0.166008	0.895854	0.0374551	0.173415	0.832351	0.0580432	0.273087	0.834978	0.0530643	1889.63	11.9744	0.529741	11.8721	0.456005	-0.0126306	0.0394819	0.754539
GSS	15526_33_GSS_GSHB	deCODE	Pancreatic cancer	FinnGen R10	IVW	2	-0.601308	0.358685	0.0936552	0.506143													0.00409211	145.023	0.51771	0.47182
AMY2A	18917_53_AMY2A_Pancreatic_alpha_amylase	deCODE	Pancreatic cancer	FinnGen R10	IVW	2	0.12766	0.0761031	0.0934514	0.506143													0.100855	3911.75	0.338383	0.560764
CTSV	3364_76_CTSV_Cathepsin_V	deCODE	Pancreatic cancer	FinnGen R10	IVW	6	-0.216162	0.12916	0.0942099	0.507574	-0.0156706	0.236543	0.950359	-0.172681	0.148295	0.244244	-0.175334	0.148968	0.292173	-0.231902	0.21629	0.33264	0.0200749	714.233	2.13265	0.830503	1.10906	0.892833	-0.0452631	0.0447384	0.368896
EVL	11656_110_EVL_EVL	deCODE	Pancreatic cancer	FinnGen R10	IVW	10	-0.404531	0.24193	0.0945041	0.507597	-0.795948	1.01591	0.455913	-0.406524	0.334426	0.224143	-0.353636	0.381687	0.378358	-0.705278	0.501652	0.193322	0.02014	714.244	13.4692	0.1425	13.199	0.105184	0.0333006	0.0822883	0.696316
CCL16	prot-a-393	Sun	Pancreatic cancer	FinnGen R10	IVW	8	0.0625758	0.0375267	0.0954143	0.510919	-0.0411724	0.064081	0.544299	0.0324131	0.0466633	0.487295	0.0308795	0.0487703	0.546748	0.179218	0.0776167	0.054266	0.549867	2246.34	6.52852	0.479561	2.53919	0.864057	0.0904192	0.04527	0.0927688
THG1L	18215_5_THG1L_THG1	deCODE	Pancreatic cancer	FinnGen R10	IVW	20	-0.115246	0.0692398	0.0960226	0.51105	-0.0753516	0.158305	0.639808	-0.0766819	0.0916865	0.402958	-0.0776723	0.0844011	0.368966	-0.32899	0.157336	0.0501999	0.146358	5339.36	13.6655	0.802829	13.587	0.755591	-0.00911785	0.0325362	0.782491
IL22RA2	prot-c-5087_5_3	Suhre	Pancreatic cancer	FinnGen R10	Wald ratio	1	0.274777	0.16503	0.0959113	0.51105													0.0290473	29.5273
ALKBH3	18401_18_ALKBH3_ALKB3	deCODE	Pancreatic cancer	FinnGen R10	IVW	19	0.142712	0.085978	0.0969409	0.513713	-0.0951068	0.21092	0.65775	0.128124	0.108155	0.236165	0.119761	0.101647	0.254055	0.119761	0.161126	0.466905	0.087779	3146.9	21.2997	0.264564	19.4982	0.300696	0.04082	0.032571	0.227074
EFNA5	2615_60_EFNA5_Ephrin_A5	deCODE	Pancreatic cancer	FinnGen R10	IVW	11	-0.294447	0.177481	0.0971097	0.513713	-0.0352376	0.479613	0.943038	-0.232733	0.241979	0.336155	-0.201065	0.251789	0.443104	-0.297608	0.332344	0.391575	0.0185129	655.969	7.47171	0.680287	7.13328	0.623246	-0.0277139	0.0476387	0.575013
NFKB1	9869_28_NFKB1_NF_kappa_B_p105	deCODE	Pancreatic cancer	FinnGen R10	Wald ratio	1	-0.932298	0.5627	0.0975539	0.514509													0.00196728	69.6626
FCN3	5462_62_FCN3_Ficolin_3	deCODE	Pancreatic cancer	FinnGen R10	IVW	4	0.189926	0.115095	0.0989097	0.520093	0.237616	0.136763	0.224445	0.194075	0.119216	0.103539	0.185609	0.120165	0.220145	0.573026	0.271467	0.125266	0.0483064	1761.33	2.11751	0.548378	1.70076	0.427252	-0.0327929	0.0507975	0.584739
LRP12	15506_34_LRP12_LRP12	deCODE	Pancreatic cancer	FinnGen R10	IVW	2	0.873744	0.532869	0.101068	0.525135													0.00226479	80.1646	0.0106303	0.917881
ATXN3	16825_20_ATXN3_ATX3	deCODE	Pancreatic cancer	FinnGen R10	IVW	21	-0.137317	0.0837036	0.100898	0.525135	-0.113025	0.171434	0.517619	-0.104351	0.113759	0.358986	-0.0907609	0.123508	0.470957	-0.201119	0.18078	0.279113	0.0989934	3547.39	11.3012	0.938034	11.2749	0.914246	-0.00371669	0.0228906	0.87273
CD160	17677_47_CD160_BY55	deCODE	Pancreatic cancer	FinnGen R10	IVW	3	-0.41203	0.25126	0.101035	0.525135	-0.863334	1.66726	0.695824	-0.425241	0.266246	0.110227	-0.442955	0.268267	0.2405	-0.454336	0.396732	0.370684	0.0108929	387.878	0.112979	0.945076	0.0380058	0.845432	0.0550088	0.2009	0.829856
BMP7	2972_57_BMP7_BMP_7	deCODE	Pancreatic cancer	FinnGen R10	Wald ratio	1	-1.08406	0.659798	0.100378	0.525135													0.00140417	49.7578
APOA1	2750_3_APOA1_Apo_A_I	deCODE	Pancreatic cancer	FinnGen R10	IVW	5	0.306125	0.186944	0.101522	0.525933	0.400411	0.320169	0.299731	0.335573	0.215934	0.120172	0.357792	0.232456	0.198594	0.35391	0.300869	0.304704	0.0175256	623.668	1.40985	0.842481	1.27827	0.7343	-0.0136931	0.0377486	0.740845
TGFBI	3283_21_TGFBI_BGH3	deCODE	Pancreatic cancer	FinnGen R10	IVW	29	-0.0932263	0.0571878	0.103064	0.532345	-0.0585412	0.119154	0.627179	-0.0623052	0.0762079	0.413603	-0.0442624	0.0825387	0.596012	-0.00311386	0.205776	0.988034	0.222897	8234.65	32.3425	0.260796	32.2032	0.224642	-0.00926641	0.0271096	0.735138
KIRREL2	16609_106_KIRREL2_KIRR2	deCODE	Pancreatic cancer	FinnGen R10	IVW	15	-0.153238	0.0942202	0.103868	0.534919	-0.13408	0.171028	0.447111	-0.15182	0.129024	0.239325	-0.205203	0.166001	0.23674	-0.151962	0.208755	0.478646	0.0806693	2887.64	11.7214	0.628665	11.7034	0.552103	-0.00320542	0.0238816	0.895283
FOLR2	15587_20_FOLR2_FOLR2	deCODE	Pancreatic cancer	FinnGen R10	IVW	2	-0.525737	0.325375	0.106141	0.545021													0.0037691	133.603	0.124785	0.723901
PGLYRP2	5601_2_PGLYRP2_PGRP_L	deCODE	Pancreatic cancer	FinnGen R10	IVW	23	0.120652	0.0747428	0.106478	0.545153	0.250161	0.15294	0.116807	0.0991063	0.108622	0.36156	0.0449827	0.107359	0.679285	-0.00864147	0.193151	0.964719	0.100707	3616.7	24.9586	0.299059	23.8416	0.300795	-0.0255761	0.0257854	0.332546
TTL	13973_62_TTL_TTL	deCODE	Pancreatic cancer	FinnGen R10	Wald ratio	1	1.46014	0.90828	0.107926	0.546182													0.00172552	61.1267
IL6ST	2620_4_IL6ST_gp130__soluble	deCODE	Pancreatic cancer	FinnGen R10	IVW	20	-0.158149	0.0983419	0.107801	0.546182	-0.496472	0.186174	0.0157234	-0.286882	0.134185	0.0325203	-0.282502	0.150087	0.0752101	0.00510158	0.299667	0.986595	0.0708479	2540.75	29.6708	0.0561403	23.0783	0.187597	0.0534138	0.0235557	0.0359049
SLPI	4413_3_SLPI_SLPI	deCODE	Pancreatic cancer	FinnGen R10	IVW	2	0.587243	0.364957	0.1076	0.546182													0.00504355	178.879	2.95941	0.085379
CDNF	4962_52_CDNF_ARMEL	deCODE	Pancreatic cancer	FinnGen R10	IVW	18	0.128658	0.0799025	0.107357	0.546182	0.106284	0.121186	0.393447	0.0234988	0.0999196	0.814071	0.0116417	0.0996794	0.908394	-0.158038	0.206939	0.455518	0.0950879	3442.58	18.7171	0.34501	18.6367	0.287954	0.00461375	0.0175578	0.796077
CPM	9416_77_CPM_CBPM	deCODE	Pancreatic cancer	FinnGen R10	IVW	9	0.301024	0.187744	0.108853	0.549283	0.413148	0.600403	0.513528	0.316912	0.248507	0.202215	0.390064	0.308052	0.241055	0.43668	0.349813	0.247208	0.0189368	671.396	7.45667	0.488255	7.41545	0.386941	-0.0115337	0.0584742	0.849242
GPNMB	prot-c-5080_131_3	Suhre	Pancreatic cancer	FinnGen R10	IVW	2	0.0831022	0.0518792	0.109191	0.549406													0.118853	125.768	0.0709199	0.790002
TNFSF13B	3059_50_TNFSF13B_BAFF	deCODE	Pancreatic cancer	FinnGen R10	IVW	3	0.606061	0.379406	0.110178	0.552785	1.22254	0.866915	0.392677	0.492362	0.460888	0.28539	0.349953	0.568961	0.601165	0.349953	0.543639	0.585718	0.0045905	162.549	0.627495	0.730704	0.00200572	0.964278	-0.0497098	0.0628539	0.574003
HSF1	11616_9_HSF1_HSF1	deCODE	Pancreatic cancer	FinnGen R10	Wald ratio	1	0.891817	0.560396	0.111518	0.553371													0.00204153	70.628
VAT1	18175_65_VAT1_VAT1	deCODE	Pancreatic cancer	FinnGen R10	Wald ratio	1	0.871612	0.547762	0.111559	0.553371													0.00186027	65.9239
INSR	3448_13_INSR_IR	deCODE	Pancreatic cancer	FinnGen R10	IVW	3	0.488296	0.306099	0.110663	0.553371	-0.277225	2.08778	0.915958	0.205103	0.401705	0.609645	0.0704588	0.463072	0.893027	0.0256316	0.474076	0.961797	0.0062418	221.25	5.4384	0.0659275	4.73043	0.0296335	0.0682597	0.176444	0.765004
CBLN4	5688_65_CBLN4_CBLN4	deCODE	Pancreatic cancer	FinnGen R10	IVW	13	0.214506	0.134649	0.111144	0.553371	-0.302695	0.648397	0.649727	0.385789	0.175465	0.0279017	0.387338	0.169714	0.0415058	0.323343	0.254198	0.227466	0.0348168	1237.42	11.3511	0.49909	10.6862	0.469915	0.0686786	0.0842229	0.432124
BCHE	15514_26_BCHE_Pseudocholinesterase	deCODE	Pancreatic cancer	FinnGen R10	IVW	15	-0.103383	0.0652485	0.11309	0.557707	-0.11877	0.185758	0.533682	-0.0583643	0.0889793	0.511869	-0.0263002	0.0891176	0.772235	0.0646655	0.149638	0.672216	0.149676	5459.27	16.9962	0.256379	16.9855	0.199966	0.00466927	0.0516283	0.929316
AIF1L	18871_24_AIF1L_AIF1L	deCODE	Pancreatic cancer	FinnGen R10	IVW	43	-0.0678381	0.0428519	0.113402	0.557707	0.0426902	0.0774917	0.584692	-0.123095	0.0674099	0.0678402	-0.0499878	0.0564472	0.380893	-0.17062	0.125963	0.182809	0.369438	13648.4	53.4779	0.11031	49.5749	0.168409	-0.0308518	0.0171719	0.0797623
ACAT1	19197_95_ACAT1_THIL	deCODE	Pancreatic cancer	FinnGen R10	IVW	2	-0.537418	0.339762	0.113707	0.557707													0.00533449	189.226	3.66233	0.0556558
B3GNT2	7980_72_B3GNT2_B3GN2	deCODE	Pancreatic cancer	FinnGen R10	IVW	15	0.194124	0.122527	0.113115	0.557707	0.0855091	0.367485	0.819627	0.144334	0.167429	0.388656	0.120347	0.182731	0.520835	0.111847	0.269921	0.684882	0.0510136	1814.03	8.95085	0.834186	8.85256	0.783985	0.012815	0.0408769	0.758872
MUSK	11547_84_MUSK_MUSK	deCODE	Pancreatic cancer	FinnGen R10	IVW	2	-0.661222	0.419493	0.11497	0.562325													0.00341923	121.122	0.433735	0.510162
CHMP2B	17350_13_CHMP2B_CHM2B	deCODE	Pancreatic cancer	FinnGen R10	IVW	13	-0.171432	0.108903	0.115449	0.563095	-0.104546	0.264581	0.700296	-0.121882	0.130116	0.348902	-0.113589	0.131832	0.405787	-0.0650666	0.257743	0.804968	0.0525966	1886.57	14.6066	0.263661	14.4981	0.206645	-0.011296	0.0393798	0.779561
VARS	13083_18_VARS_SYVC	deCODE	Pancreatic cancer	FinnGen R10	IVW	5	0.320685	0.203951	0.115867	0.563564	0.423177	0.411675	0.37961	0.343625	0.238579	0.149782	0.359458	0.256509	0.233728	0.409273	0.2977	0.241184	0.0138958	494.546	1.37223	0.849007	1.29009	0.731488	-0.0114487	0.0399455	0.793066
TRDMT1	12635_9_TRDMT1_TRDMT	deCODE	Pancreatic cancer	FinnGen R10	IVW	28	-0.117487	0.0750415	0.117435	0.56961	-0.00905032	0.187519	0.961875	-0.126651	0.105483	0.229879	-0.0818151	0.103581	0.436487	-0.114313	0.198779	0.570003	0.117299	4240.31	31.968	0.23327	31.466	0.211368	-0.0182616	0.0283547	0.525189
TMEM106A	10499_1_TMEM106A_T106A	deCODE	Pancreatic cancer	FinnGen R10	Wald ratio	1	0.961112	0.622647	0.122688	0.571033													0.00146494	51.8761
PIP4K2A	12697_30_PIP4K2A_PI42A	deCODE	Pancreatic cancer	FinnGen R10	Wald ratio	1	-0.519056	0.332377	0.118371	0.571033													0.00630974	224.491
KPNA6	13969_24_KPNA6_IMA7	deCODE	Pancreatic cancer	FinnGen R10	Wald ratio	1	0.871616	0.564897	0.12284	0.571033													0.00174651	61.8752
REG3A	15304_1_REG3A_PAP1	deCODE	Pancreatic cancer	FinnGen R10	IVW	28	0.161999	0.104389	0.120693	0.571033	-0.0275755	0.20766	0.895381	0.0463704	0.125881	0.712599	0.204226	0.150357	0.185619	-0.0149044	0.256562	0.954103	0.109696	3905.85	48.4032	0.00691943	46.4152	0.00819428	0.0354756	0.0336169	0.301
ADH1A	17396_23_ADH1A_ADH1A	deCODE	Pancreatic cancer	FinnGen R10	IVW	2	0.631605	0.405413	0.11925	0.571033													0.00831176	295.024	2.3019	0.129216
ACADSB	17403_14_ACADSB_acyl_Coenzyme_A_dehydrogenase	deCODE	Pancreatic cancer	FinnGen R10	IVW	6	-0.357564	0.231285	0.122107	0.571033	-0.458712	0.50554	0.415532	-0.338514	0.285365	0.235525	-0.239039	0.358513	0.53446	-0.731676	0.386285	0.116739	0.0126784	449.96	2.4908	0.77788	2.44017	0.65538	0.009739	0.0432832	0.833002
SRGN	19251_56_SRGN_Platelet_proteoglycan	deCODE	Pancreatic cancer	FinnGen R10	IVW	9	0.26241	0.169227	0.120987	0.571033	0.302669	0.299677	0.346132	0.427001	0.21075	0.0427539	0.467131	0.216415	0.0629363	0.22033	0.388996	0.586651	0.0234463	836.212	5.93674	0.654318	5.91024	0.550269	-0.00516875	0.0317532	0.875292
THBS1	3474_19_THBS1_Thrombospondin_1	deCODE	Pancreatic cancer	FinnGen R10	Wald ratio	1	1.30252	0.838737	0.120434	0.571033													0.00114956	40.7066
CST2	4324_33_CST2_CYTT	deCODE	Pancreatic cancer	FinnGen R10	IVW	26	0.0734056	0.0476294	0.123273	0.571033	-0.0503073	0.0991495	0.616513	0.055846	0.0644364	0.386115	0.0752973	0.0601979	0.222577	0.155819	0.106411	0.155572	0.314927	11596.7	20.5501	0.717408	18.5262	0.776763	0.0361554	0.0254143	0.167709
CRP	4337_49_CRP_CRP	deCODE	Pancreatic cancer	FinnGen R10	IVW	12	0.190268	0.123131	0.122286	0.571033	0.445154	0.272268	0.133098	0.213297	0.155801	0.170988	0.221876	0.175628	0.23259	0.179232	0.220435	0.433417	0.03953	1405.78	5.24047	0.918964	4.13874	0.940871	-0.0339909	0.0323837	0.318593
FUT5	4549_78_FUT5_FUT5	deCODE	Pancreatic cancer	FinnGen R10	IVW	37	-0.0495958	0.0319522	0.120617	0.571033	-0.0493559	0.0610861	0.424564	-0.0285974	0.0504884	0.571111	-0.0447382	0.0430846	0.306018	0.0389579	0.095027	0.68426	0.496173	18352.2	45.5789	0.131575	45.5789	0.108676	-9.6e-05	0.0196051	0.996122
MMP1	4924_32_MMP1_MMP_1	deCODE	Pancreatic cancer	FinnGen R10	IVW	54	0.0556525	0.0357534	0.119574	0.571033	0.0894247	0.0784355	0.259467	0.0674099	0.0517756	0.19293	0.0836991	0.0542639	0.128915	0.119504	0.0883648	0.181991	0.530963	19298.5	62.9123	0.165424	62.6146	0.14875	-0.0099	0.0199096	0.62111
NRP1	5542_22_NRP1_NRP1	deCODE	Pancreatic cancer	FinnGen R10	IVW	25	0.113216	0.072712	0.119458	0.571033	0.202115	0.149859	0.190562	0.151072	0.101954	0.138404	0.154322	0.103257	0.148068	0.185968	0.179608	0.310798	0.112472	4046.43	10.0908	0.994162	9.63058	0.993339	-0.0156274	0.0230347	0.50427
TMEM2	8992_1_TMEM2_TMEM2	deCODE	Pancreatic cancer	FinnGen R10	IVW	6	0.298496	0.19361	0.123137	0.571033	0.451373	0.409548	0.332261	0.344915	0.214633	0.108054	0.349133	0.241165	0.207361	0.331864	0.324878	0.353871	0.0173443	617.853	1.64673	0.895541	1.46729	0.832419	-0.0143328	0.0338351	0.693638
FKBP2	9339_204_FKBP2_FKBP2	deCODE	Pancreatic cancer	FinnGen R10	Wald ratio	1	1.26254	0.814741	0.121232	0.571033													0.00116824	41.3606
GLCE	prot-a-1216	Sun	Pancreatic cancer	FinnGen R10	IVW	14	0.0533288	0.0345245	0.122427	0.571033	0.014832	0.086199	0.866253	0.0622314	0.0446136	0.163047	0.0625313	0.0464188	0.200957	0.0934074	0.0760697	0.241247	0.520365	2000.52	16.5655	0.219935	16.2212	0.181312	0.0218508	0.0432981	0.622936
CAT	prot-c-3488_64_2	Suhre	Pancreatic cancer	FinnGen R10	Wald ratio	1	0.133664	0.0860245	0.120234	0.571033													0.0883149	96.3857
CA10	13666_222_CA10_Carbonic_Anhydrase_X	deCODE	Pancreatic cancer	FinnGen R10	IVW	18	-0.131357	0.0856452	0.125094	0.57642	-0.0390395	0.132827	0.772603	-0.067655	0.116875	0.562679	-0.0953597	0.111067	0.402517	-0.129933	0.175975	0.470364	0.0682102	2431.22	6.48041	0.989332	5.6536	0.991424	-0.0162457	0.0178663	0.376691
CD48	3292_75_CD48_CD48	deCODE	Pancreatic cancer	FinnGen R10	IVW	15	0.13726	0.0894395	0.124864	0.57642	0.134007	0.173099	0.452684	0.160199	0.113856	0.159418	0.160036	0.121461	0.208795	0.141854	0.164564	0.403211	0.088101	3156.33	4.82723	0.988075	4.82675	0.978811	0.000582991	0.0265565	0.982819
MRC2	3041_55_MRC2_MRC2	deCODE	Pancreatic cancer	FinnGen R10	IVW	10	-0.22087	0.144289	0.125831	0.578296	-0.0548119	0.308518	0.863405	-0.212771	0.197016	0.280158	-0.182224	0.202406	0.391419	-0.492514	0.302043	0.13741	0.0376239	1339.94	7.4394	0.591471	7.06859	0.529251	-0.0254854	0.0418515	0.55945
CHRD	13438_115_CHRD_CHRD	deCODE	Pancreatic cancer	FinnGen R10	IVW	2	-1.0028	0.658351	0.127708	0.583248													0.00458838	162.679	0.00556869	0.940514
PKP2	14067_6_PKP2_PKP2	deCODE	Pancreatic cancer	FinnGen R10	IVW	4	0.387916	0.25525	0.128574	0.583248	0.619932	0.541627	0.37089	0.445855	0.284869	0.117554	0.499805	0.311774	0.207242	0.336677	0.398791	0.460536	0.00878851	311.752	1.4675	0.689792	1.23161	0.540206	-0.035172	0.0724176	0.675191
CEACAM8	18873_8_CEACAM8_CEAM8	deCODE	Pancreatic cancer	FinnGen R10	IVW	2	-0.758518	0.498187	0.127869	0.583248													0.00276041	97.7649	0.934654	0.333656
FUT8	prot-a-1154	Sun	Pancreatic cancer	FinnGen R10	IVW	12	0.0487535	0.032061	0.128348	0.583248	0.0147576	0.0716036	0.840847	0.0648236	0.0426109	0.128187	0.0648253	0.0443381	0.171697	0.0562893	0.0718287	0.449784	0.699302	2922.57	16.2555	0.131909	15.7372	0.107406	0.0190248	0.0331521	0.578738
MMP12	prot-b-67	Folkersen_1	Pancreatic cancer	FinnGen R10	IVW	16	-0.062608	0.0411331	0.127988	0.583248	-0.0797561	0.0911782	0.396481	-0.0479367	0.0453805	0.290818	-0.0224156	0.0504633	0.663243	0.0341958	0.0746459	0.653442	0.601512	2208.64	26.3218	0.0347737	26.2371	0.0241471	0.00738645	0.034745	0.834711
ACYP2	12812_25_ACYP2_ACYP2	deCODE	Pancreatic cancer	FinnGen R10	IVW	10	-0.345771	0.228042	0.129454	0.585723	0.336272	0.550192	0.558036	-0.120096	0.238094	0.613976	-0.103047	0.266085	0.707556	-0.528443	0.440754	0.261161	0.0200528	710.244	17.6391	0.0395989	14.3645	0.0727466	-0.0798898	0.0591573	0.213824
NDRG3	18312_68_NDRG3_NDRG3	deCODE	Pancreatic cancer	FinnGen R10	IVW	2	0.588751	0.389663	0.130808	0.590321													0.00404493	143.372	1.3664	0.242432
ANGPT2	2602_2_ANGPT2_Angiopoietin_2	deCODE	Pancreatic cancer	FinnGen R10	IVW	6	0.328964	0.218879	0.132853	0.598007	0.604448	0.570978	0.349467	0.328384	0.251619	0.191865	0.346805	0.269048	0.253807	0.46474	0.368695	0.263111	0.0137471	488.735	2.09708	0.835556	1.82419	0.768053	-0.0288331	0.0551953	0.629
TESC	12831_21_TESC_TESC	deCODE	Pancreatic cancer	FinnGen R10	IVW	27	-0.0849246	0.0567025	0.134205	0.602548	-0.111236	0.135259	0.418629	-0.0255601	0.078341	0.744222	-0.0339698	0.0751204	0.654872	-0.0397885	0.123999	0.750869	0.233546	8557.23	17.6894	0.88678	17.6435	0.857145	0.00732408	0.0341827	0.83208
CD5	GCST90274773	Zhao	Pancreatic cancer	FinnGen R10	IVW	4	-0.297624	0.200817	0.138323	0.61618	-1.16462	2.48539	0.685475	-0.205702	0.228629	0.36827	-0.162601	0.308241	0.634362	-0.126385	0.31246	0.712969	0.0177307	249.944	1.16288	0.76192	1.0404	0.594403	0.103411	0.295476	0.759772
GFER	15398_2_GFER_HERV1	deCODE	Pancreatic cancer	FinnGen R10	Wald ratio	1	0.93618	0.630554	0.137625	0.61618													0.00141841	50.1623
CD4	3143_3_CD4_sCD4	deCODE	Pancreatic cancer	FinnGen R10	Wald ratio	1	1.07859	0.728198	0.138559	0.61618													0.00122183	43.2922
MAPK12	5005_4_MAPK12_MK12	deCODE	Pancreatic cancer	FinnGen R10	IVW	17	-0.178289	0.120397	0.138649	0.61618	0.490702	0.410917	0.250957	-0.0937989	0.1683	0.577301	-0.017051	0.200451	0.933266	-0.180516	0.265262	0.505904	0.0506573	1798.18	11.5281	0.775774	8.62871	0.896117	-0.0781443	0.0458924	0.109236
GLRX	18386_36_GLRX_GLRX1	deCODE	Pancreatic cancer	FinnGen R10	Wald ratio	1	-0.802303	0.542437	0.139121	0.616711													0.00272069	96.4305
SERPINA10	13119_26_SERPINA10_protein_Z_inhibitor	deCODE	Pancreatic cancer	FinnGen R10	IVW	42	0.0605695	0.0409939	0.139534	0.616982	0.033106	0.0707804	0.642517	0.0682219	0.0583689	0.242482	0.0826771	0.0596638	0.173325	0.121763	0.0990531	0.22598	0.373616	13576.8	31.8181	0.84761	31.5916	0.826246	0.00806744	0.0169497	0.636689
IGFBP3	2571_12_IGFBP3_IGFBP_3	deCODE	Pancreatic cancer	FinnGen R10	IVW	13	0.116699	0.0790666	0.139955	0.617284	0.106279	0.114914	0.374883	0.136515	0.0927923	0.14124	0.0951277	0.090566	0.314242	0.0673611	0.188416	0.726917	0.0819209	2959.48	5.83526	0.924158	5.81964	0.885123	0.00291799	0.023352	0.902812
MARK3	9747_48_MARK3_MARK3	deCODE	Pancreatic cancer	FinnGen R10	IVW	2	-0.578333	0.392775	0.140905	0.619912													0.00238626	84.2636	1.32244	0.250155
FH	13384_110_FH_FUMH	deCODE	Pancreatic cancer	FinnGen R10	IVW	2	0.396441	0.269752	0.141657	0.620102													0.0101445	361.646	0.515683	0.472689
C10orf54	14123_34_C10orf54_GI24	deCODE	Pancreatic cancer	FinnGen R10	IVW	29	0.0979007	0.0665815	0.141456	0.620102	0.142373	0.117242	0.235129	0.192518	0.0963743	0.0457589	0.214687	0.0957612	0.0330733	0.235225	0.176989	0.194564	0.153468	5556.15	26.5089	0.545096	26.2965	0.502197	-0.008813	0.0191237	0.648602
GMPR	19254_125_GMPR_GMPR1	deCODE	Pancreatic cancer	FinnGen R10	IVW	71	0.0308146	0.0210125	0.142516	0.622309	0.0205042	0.0421628	0.628289	0.0157579	0.0318812	0.621116	0.0153348	0.0355994	0.667965	-0.00341888	0.0560305	0.951519	1.4523	54486.9	77.1702	0.260316	77.0777	0.23615	0.00454364	0.015794	0.774453
TGM4	18933_4_TGM4_TGM4	deCODE	Pancreatic cancer	FinnGen R10	Wald ratio	1	-1.02164	0.698708	0.143691	0.624325													0.00126443	44.7467
DTD1	19194_9_DTD1_Histidyl_tRNA_synthetase_related	deCODE	Pancreatic cancer	FinnGen R10	IVW	9	0.206944	0.14151	0.14363	0.624325	0.285535	0.381891	0.479009	0.189048	0.166343	0.255751	0.219015	0.167416	0.227139	0.346446	0.279792	0.250734	0.0326377	1167.72	4.09856	0.848123	4.04947	0.774062	-0.0109223	0.0492963	0.830978
GLB1	10554_23_GLB1_BGAL	deCODE	Pancreatic cancer	FinnGen R10	IVW	2	0.865528	0.593053	0.144443	0.625903													0.00188201	66.5699	0.0121562	0.912207
CYB5D2	10924_258_CYB5D2_NEUFC	deCODE	Pancreatic cancer	FinnGen R10	IVW	6	0.147705	0.102376	0.149086	0.625903	0.228873	0.264725	0.436043	0.182409	0.122109	0.135224	0.178426	0.135528	0.245112	0.185411	0.138383	0.237964	0.0557142	1997.6	8.19515	0.145803	7.93021	0.0941683	-0.0214921	0.0587921	0.733204
TAX1BP3	12498_12_TAX1BP3_TX1B3	deCODE	Pancreatic cancer	FinnGen R10	IVW	3	-0.662692	0.458919	0.148731	0.625903	-0.5298	0.891438	0.658623	-0.751368	0.540556	0.164532	-0.755549	0.59801	0.333765	-0.756373	0.624742	0.349669	0.00335173	118.628	0.108369	0.947257	0.0781322	0.779845	-0.0116646	0.0670814	0.890395
HOMER2	12685_57_HOMER2_HOME2	deCODE	Pancreatic cancer	FinnGen R10	IVW	3	0.529227	0.366193	0.148398	0.625903	0.514104	2.30272	0.860162	0.277632	0.437941	0.526115	0.166212	0.575081	0.799768	0.154173	0.584736	0.81672	0.00486875	172.439	2.04573	0.359564	2.04563	0.152644	0.00107688	0.159672	0.995706
POLI	13536_56_POLI_POLI	deCODE	Pancreatic cancer	FinnGen R10	Wald ratio	1	0.700392	0.481225	0.145548	0.625903													0.00242463	85.9091
GNPNAT1	13954_9_GNPNAT1_GNA1	deCODE	Pancreatic cancer	FinnGen R10	Wald ratio	1	0.838484	0.580812	0.14884	0.625903													0.00208751	73.9792
CRLF1	14747_9_CRLF1_CRLF1	deCODE	Pancreatic cancer	FinnGen R10	IVW	20	-0.14472	0.0998231	0.147123	0.625903	-0.118848	0.200252	0.560235	-0.116649	0.135188	0.388211	-0.139821	0.147869	0.356235	-0.219688	0.223191	0.337334	0.0647454	2312.92	9.42322	0.96577	9.40101	0.949717	-0.00354243	0.0237692	0.883183
PDGFD	17140_57_PDGFD_PDGFD	deCODE	Pancreatic cancer	FinnGen R10	IVW	33	0.0873319	0.060466	0.148651	0.625903	0.00965692	0.132088	0.942189	0.0912742	0.0894667	0.307632	0.0618842	0.0849001	0.47136	-0.00874041	0.156353	0.955768	0.173657	6271.47	30.2506	0.555257	29.8131	0.526963	0.0143005	0.0216208	0.513226
PF4	2697_7_PF4_PF_4	deCODE	Pancreatic cancer	FinnGen R10	IVW	3	-0.432046	0.296501	0.145075	0.625903	-2.01318	1.70537	0.447423	-0.405152	0.345101	0.240391	-0.156964	0.403811	0.734972	-0.141416	0.441324	0.77902	0.0062085	219.965	1.00688	0.604449	0.120477	0.728518	0.284161	0.301821	0.51918
GKN2	6416_8_GKN2_GKN2	deCODE	Pancreatic cancer	FinnGen R10	IVW	23	-0.0893436	0.0619754	0.149416	0.625903	-0.0195604	0.0883925	0.827004	-0.0315683	0.0809514	0.696561	-0.0143617	0.0788438	0.857131	-0.0143617	0.161388	0.929896	0.168805	6173.79	21.9696	0.461705	20.7437	0.47469	-0.0162234	0.0146525	0.280725
QPCT	7849_3_QPCT_Glutaminyl_cyclase	deCODE	Pancreatic cancer	FinnGen R10	IVW	17	0.13073	0.0898376	0.145619	0.625903	0.109649	0.230317	0.640879	0.109571	0.119731	0.360116	0.104427	0.120541	0.39912	-0.0104595	0.163847	0.949891	0.0737467	2631.25	14.9054	0.53158	14.8955	0.458972	0.00397519	0.0399899	0.922133
TFPI2	9233_71_TFPI2_TFPI__2	deCODE	Pancreatic cancer	FinnGen R10	Wald ratio	1	-0.862967	0.594805	0.146825	0.625903													0.00145819	51.6163
ASPN	prot-a-192	Sun	Pancreatic cancer	FinnGen R10	IVW	3	-0.105824	0.0731357	0.147909	0.625903	-0.171884	0.335395	0.698508	-0.113289	0.0769928	0.141177	-0.11575	0.0858827	0.310103	-0.107936	0.101243	0.398035	0.131038	469.106	0.254216	0.880638	0.213487	0.644048	0.0274691	0.13611	0.873223
XCL1	prot-a-3236	Sun	Pancreatic cancer	FinnGen R10	IVW	4	-0.114406	0.078996	0.147548	0.625903	-0.184257	0.198399	0.451079	-0.124428	0.0880364	0.157547	-0.125962	0.0923195	0.265771	-0.123243	0.125201	0.397519	0.102548	352.052	0.498068	0.919316	0.350757	0.839139	0.024837	0.0647117	0.738079
AKR1A1	prot-a-67	Sun	Pancreatic cancer	FinnGen R10	IVW	2	-0.0675223	0.0467849	0.14895	0.625903													0.166754	643.776	0.112865	0.736906
MMP16	prot-a-1916	Sun	Pancreatic cancer	FinnGen R10	Wald ratio	1	-0.357018	0.248155	0.150238	0.627846													0.0104132	34.7146
SPHK1	4294_16_SPHK1_Sphingosine_kinase_1	deCODE	Pancreatic cancer	FinnGen R10	Wald ratio	1	-0.891954	0.621093	0.150973	0.627918													0.00159812	56.6256
DNAJC10	8297_8_DNAJC10_DJC10	deCODE	Pancreatic cancer	FinnGen R10	Wald ratio	1	-0.973405	0.677436	0.150748	0.627918													0.00280685	99.5268
H1FX	12709_63_H1FX_H1X	deCODE	Pancreatic cancer	FinnGen R10	Wald ratio	1	-1.24709	0.870848	0.152133	0.62975													0.0011254	39.8287
PTGR1	19617_5_PTGR1_LTB4DH	deCODE	Pancreatic cancer	FinnGen R10	IVW	15	0.0830298	0.0579563	0.151964	0.62975	0.00346359	0.137477	0.980283	0.162334	0.0845316	0.0548086	0.15096	0.0965038	0.140066	0.19659	0.123549	0.133888	0.241197	8844.97	10.0112	0.761363	9.60385	0.725963	0.027925	0.0437525	0.534394
KIAA1549L	11145_72_KIAA1549L_K154L	deCODE	Pancreatic cancer	FinnGen R10	IVW	30	-0.0905393	0.0639935	0.157121	0.632132	0.0458445	0.163265	0.78093	-0.0739662	0.0917269	0.420027	-0.0454454	0.0838826	0.592113	-0.151783	0.161187	0.354146	0.149454	5413.13	23.7929	0.739076	22.9684	0.734619	-0.0280939	0.0309402	0.371624
DARS2	12395_86_DARS2_SYDM	deCODE	Pancreatic cancer	FinnGen R10	IVW	3	0.409712	0.289803	0.157432	0.632132	0.0400068	0.650976	0.960925	0.535679	0.334559	0.109345	0.58399	0.422259	0.300823	0.581117	0.434061	0.312524	0.0072418	256.653	0.464147	0.792888	0.0618859	0.80354	0.0410673	0.0647504	0.640172
PTPN9	12633_3_PTPN9_PTN9	deCODE	Pancreatic cancer	FinnGen R10	Wald ratio	1	-0.781131	0.554256	0.158737	0.632132													0.00195999	69.4216
REG1A	13095_51_REG1A_PSP	deCODE	Pancreatic cancer	FinnGen R10	IVW	30	0.0952563	0.0667958	0.153844	0.632132	-0.0724638	0.139843	0.608404	0.256011	0.101811	0.0119178	0.179232	0.133221	0.188931	-0.095116	0.180822	0.602875	0.174662	6263.99	39.4111	0.0940362	36.7194	0.125179	0.0345386	0.0241079	0.163025
CCL8	13748_4_CCL8_MCP_2	deCODE	Pancreatic cancer	FinnGen R10	IVW	55	-0.0435591	0.0307043	0.155997	0.632132	-0.021767	0.0488679	0.657827	-0.0432165	0.0412628	0.294939	-0.0633837	0.0416185	0.133602	-0.0691774	0.0673253	0.308761	0.781249	29045	50.0619	0.627017	49.7334	0.602144	-0.00777837	0.0135698	0.568924
NMRAL1	13988_67_NMRAL1_NMRL1	deCODE	Pancreatic cancer	FinnGen R10	IVW	20	-0.0853068	0.0602483	0.156798	0.632132	-0.153817	0.117712	0.207755	-0.0863974	0.0871707	0.321623	-0.115637	0.093074	0.2292	-0.08529	0.141737	0.554454	0.216089	7886.45	22.8777	0.242773	22.2581	0.220728	0.0165107	0.023325	0.488101
ACAA1	17782_23_ACAA1_THIK	deCODE	Pancreatic cancer	FinnGen R10	IVW	7	0.20241	0.14205	0.154181	0.632132	0.00610792	0.205445	0.977432	0.0916577	0.167792	0.584889	0.0769669	0.163989	0.655396	0.0581603	0.309303	0.857046	0.0642295	2370.21	4.92093	0.553994	3.17169	0.673536	0.0354737	0.0268215	0.243235
MET	2837_3_MET_Met	deCODE	Pancreatic cancer	FinnGen R10	IVW	13	0.230356	0.163635	0.159206	0.632132	-0.123058	0.787612	0.878673	0.201908	0.211359	0.339434	0.202515	0.234162	0.404078	0.202515	0.306719	0.521557	0.0283441	1005.46	2.21346	0.999002	2.00303	0.998485	0.0446232	0.0972764	0.655362
ARSA	3583_54_ARSA_Arylsulfatase_A	deCODE	Pancreatic cancer	FinnGen R10	Wald ratio	1	1.46972	1.03332	0.154931	0.632132													0.00112735	39.8856
NTRK2	4866_59_NTRK2_TrkB	deCODE	Pancreatic cancer	FinnGen R10	Wald ratio	1	0.861594	0.609534	0.1575	0.632132													0.00193526	68.5652
ADAM22	7933_75_ADAM22_ADA22	deCODE	Pancreatic cancer	FinnGen R10	IVW	13	0.128938	0.0915639	0.159079	0.632132	0.242997	0.183018	0.211164	0.203499	0.120842	0.0921813	0.205193	0.121144	0.116078	0.147572	0.17033	0.403268	0.0802666	2874.1	6.93503	0.861877	6.41696	0.844146	-0.0253117	0.0351665	0.48668
DNAJB14	8053_16_DNAJB14_DJB14	deCODE	Pancreatic cancer	FinnGen R10	Wald ratio	1	0.844759	0.596598	0.156787	0.632132													0.00152194	53.8674
RRM2B	8925_25_RRM2B_RIR2B	deCODE	Pancreatic cancer	FinnGen R10	IVW	4	-0.280656	0.199149	0.158753	0.632132	-0.485625	0.366423	0.3162	-0.311382	0.21735	0.151963	-0.317364	0.231575	0.264085	-0.300255	0.308196	0.401795	0.0154383	550.012	0.984236	0.805066	0.540158	0.763319	0.0338015	0.0507232	0.573742
ENTPD6	8932_1_ENTPD6_ENTP6	deCODE	Pancreatic cancer	FinnGen R10	IVW	2	-0.4503	0.316307	0.154558	0.632132													0.00839626	298.796	0.316178	0.573913
TIRAP	9839_148_TIRAP_Tirap	deCODE	Pancreatic cancer	FinnGen R10	IVW	13	-0.15138	0.107476	0.158985	0.632132	0.227722	0.19078	0.257728	0.0734068	0.146151	0.615479	0.0720542	0.153037	0.646206	-0.0582705	0.322603	0.859676	0.0384592	1367.62	14.914	0.246171	9.12967	0.609925	-0.0576041	0.0239511	0.0349178
PAICS	9841_197_PAICS_Multifunctional_protein_ADE2	deCODE	Pancreatic cancer	FinnGen R10	Wald ratio	1	0.867606	0.608925	0.15421	0.632132													0.00239655	84.9336
GXYLT1	prot-a-1295	Sun	Pancreatic cancer	FinnGen R10	IVW	4	-0.0921169	0.0648546	0.155503	0.632132	-0.0125005	0.166471	0.946977	-0.0934552	0.0790306	0.236999	-0.0893905	0.0990672	0.433394	-0.161482	0.122884	0.280258	0.138802	478.488	4.7541	0.190714	4.07857	0.130122	-0.0361284	0.0627715	0.623044
ST3GAL6	prot-a-2850	Sun	Pancreatic cancer	FinnGen R10	IVW	9	0.0418332	0.0294227	0.155084	0.632132	0.0322468	0.0473473	0.517716	0.0393892	0.0337266	0.242849	0.035346	0.0357386	0.351622	0.0171772	0.0641582	0.795679	0.68949	3012.33	9.07031	0.3364	8.9664	0.255078	0.00771019	0.0270709	0.784028
C1QTNF9	16605_2_C1QTNF9_C1T9A	deCODE	Pancreatic cancer	FinnGen R10	IVW	11	0.184676	0.131582	0.160466	0.634259	0.254732	0.273374	0.375755	0.0972728	0.16782	0.562166	0.096297	0.187878	0.619396	0.171849	0.263772	0.529407	0.0385366	1376.98	9.4514	0.489866	9.3614	0.404604	-0.0100613	0.0342053	0.775319
OMG	16908_5_OMG_OMGP	deCODE	Pancreatic cancer	FinnGen R10	Wald ratio	1	-1.36822	0.974066	0.160127	0.634259													0.00115088	40.742
STIM1	8916_32_STIM1_STIM1	deCODE	Pancreatic cancer	FinnGen R10	IVW	2	0.500282	0.35681	0.160887	0.634487													0.00497635	176.628	0.577629	0.447243
CDKN1B	3719_2_CDKN1B_p27Kip1	deCODE	Pancreatic cancer	FinnGen R10	Wald ratio	1	0.65266	0.46746	0.162659	0.635346													0.00260483	92.3708
LIFR	5837_49_LIFR_LIF_sR	deCODE	Pancreatic cancer	FinnGen R10	IVW	10	0.173102	0.12391	0.162414	0.635346	0.358665	0.256885	0.200176	0.26256	0.156312	0.0930126	0.262041	0.150897	0.116479	0.11695	0.203971	0.580437	0.0326654	1161.03	8.51707	0.48299	7.83705	0.449547	-0.0290814	0.0352658	0.433477
LRRC32	7551_33_LRRC32_LRC32	deCODE	Pancreatic cancer	FinnGen R10	IVW	3	-0.506745	0.362302	0.161909	0.635346	0.962901	1.41754	0.620141	-0.378906	0.443509	0.392919	-0.299372	0.499325	0.60968	-0.311847	0.517871	0.608236	0.0045545	161.387	1.36705	0.504833	0.21707	0.641281	-0.112999	0.105373	0.477776
FCRL4	8973_23_FCRL4_FCRL4	deCODE	Pancreatic cancer	FinnGen R10	IVW	49	0.0478184	0.0341626	0.161594	0.635346	0.042443	0.0537653	0.433836	0.0377593	0.040378	0.349712	0.0527965	0.0333872	0.120368	-0.0100634	0.0731582	0.891166	0.828456	32515.4	80.4234	0.00232124	80.3943	0.00173399	0.00240575	0.0184483	0.896803
MCL1	prot-a-1868	Sun	Pancreatic cancer	FinnGen R10	Wald ratio	1	-0.499961	0.358312	0.162918	0.635346													0.00952012	31.7087
PGLYRP1	3329_14_PGLYRP1_PGRP_S	deCODE	Pancreatic cancer	FinnGen R10	IVW	6	0.229632	0.164989	0.163982	0.636111	0.605304	0.467357	0.264959	0.309788	0.191039	0.10489	0.327247	0.21154	0.182541	0.307665	0.285454	0.330348	0.0249544	892.315	1.94323	0.856944	1.20511	0.877257	-0.0590099	0.0686849	0.438703
NPTX2	6521_35_NPTX2_NPTX2	deCODE	Pancreatic cancer	FinnGen R10	IVW	6	-0.323326	0.232047	0.163511	0.636111	0.0515675	1.97771	0.980447	-0.0953819	0.288675	0.741088	-0.0436079	0.302553	0.891025	0.0525778	0.45695	0.912873	0.0134963	478.955	10.9195	0.0529991	10.8186	0.0286803	-0.0452978	0.234472	0.856223
DSG2	9484_75_DSG2_Desmoglein_2	deCODE	Pancreatic cancer	FinnGen R10	IVW	19	0.153467	0.110332	0.164238	0.636111	0.19936	0.315232	0.535524	0.129328	0.158722	0.415181	0.145793	0.168277	0.39768	0.215329	0.267962	0.432124	0.0558952	1990.94	19.5816	0.356861	19.5532	0.297716	-0.00609532	0.0388062	0.877039
CEL	9796_4_CEL_CEL	deCODE	Pancreatic cancer	FinnGen R10	IVW	32	-0.0752493	0.0541412	0.164568	0.636111	-0.0257568	0.0817165	0.754794	-0.0986202	0.0755598	0.191827	-0.102216	0.0679046	0.142373	0.0100407	0.129172	0.938541	0.226536	8198.36	34.7371	0.294337	33.9139	0.284287	-0.0123823	0.0145105	0.400237
YWHAB	14156_33_YWHAB_14_3_3_protein_beta_alpha	deCODE	Pancreatic cancer	FinnGen R10	IVW	4	-0.513531	0.374313	0.170086	0.638297	-0.996717	0.970722	0.41248	-0.400437	0.231023	0.0830387	-0.355654	0.221288	0.206371	-0.425002	0.395787	0.361593	0.0186021	664.072	10.1624	0.0172346	8.80953	0.012219	0.0735664	0.132741	0.635131
DNAJC17	14655_1_DNAJC17_DJC17	deCODE	Pancreatic cancer	FinnGen R10	IVW	3	0.392733	0.285709	0.169259	0.638297	0.134275	0.662517	0.872698	0.342958	0.305573	0.261717	0.256326	0.355692	0.545979	0.116361	0.465041	0.825776	0.0100842	358.611	2.24426	0.325586	1.82412	0.176824	0.0306915	0.0639511	0.715141
NCAN	15573_110_NCAN_CSPG3	deCODE	Pancreatic cancer	FinnGen R10	IVW	5	-0.235444	0.170674	0.167741	0.638297	-0.0910381	0.346402	0.809712	-0.256636	0.19108	0.179246	-0.234964	0.206632	0.318987	-0.0151476	0.357296	0.968216	0.0227784	814.084	4.67791	0.321969	4.29639	0.231187	-0.0294667	0.0570904	0.641389
PNLIP	15613_16_PNLIP_LIPP	deCODE	Pancreatic cancer	FinnGen R10	IVW	2	0.443726	0.324099	0.170966	0.638297													0.00365941	129.699	0.146115	0.702276
DCXR	17758_79_DCXR_DCXR	deCODE	Pancreatic cancer	FinnGen R10	IVW	2	0.4378	0.31657	0.16668	0.638297													0.00756019	265.82	0.119181	0.729924
VPS26A	19293_6_VPS26A_VP26A	deCODE	Pancreatic cancer	FinnGen R10	IVW	7	-0.226384	0.164408	0.168522	0.638297	-0.0792245	0.326956	0.818166	-0.153515	0.188334	0.415004	-0.146894	0.19345	0.476414	-0.0561703	0.331949	0.871189	0.0195148	695.767	4.44114	0.617203	4.17	0.525209	-0.0175847	0.0337705	0.624797
KLB	19557_3_KLB_KLOTB	deCODE	Pancreatic cancer	FinnGen R10	IVW	25	0.0549243	0.0396428	0.165906	0.638297	0.100938	0.0959992	0.303977	0.076561	0.0548661	0.162891	0.0882544	0.0563962	0.130698	0.0291022	0.0860765	0.73823	0.415682	15473.4	22.6733	0.539148	22.3963	0.496448	-0.0165534	0.0314535	0.603732
MICB	5102_55_MICB_MICB	deCODE	Pancreatic cancer	FinnGen R10	IVW	30	-0.0336472	0.0243783	0.167521	0.638297	0.0804541	0.0580015	0.176354	-0.0251506	0.0365711	0.491631	-0.0140948	0.0361531	0.699486	-0.0743311	0.0539126	0.17852	0.990726	37750.6	27.4851	0.545548	22.7849	0.743729	-0.0476089	0.0219598	0.0388112
GCKR	5223_59_GCKR_GCKR	deCODE	Pancreatic cancer	FinnGen R10	Wald ratio	1	0.593291	0.430711	0.168368	0.638297													0.00337211	119.679
SLAMF7	5487_7_SLAMF7_SLAF7	deCODE	Pancreatic cancer	FinnGen R10	IVW	33	-0.0453221	0.0330211	0.169902	0.638297	-0.0426908	0.0485325	0.385826	-0.0304591	0.0411412	0.459084	-0.0418002	0.0377788	0.276782	-0.0814297	0.0831734	0.334907	0.7005	32366.3	22.2867	0.899548	22.2812	0.873981	-0.00118473	0.0160139	0.941501
VASN	5682_13_VASN_VASN	deCODE	Pancreatic cancer	FinnGen R10	IVW	3	-0.500213	0.36478	0.17029	0.638297	-1.54721	1.4025	0.468793	-0.487576	0.41985	0.245516	-0.529015	0.504304	0.404247	-0.670304	0.558804	0.35315	0.00540379	191.434	1.46809	0.479964	0.870359	0.350856	0.0940878	0.121697	0.581015
SH3BP2	7769_29_SH3BP2_3BP2	deCODE	Pancreatic cancer	FinnGen R10	IVW	16	-0.137471	0.0994043	0.16668	0.638297	-0.260187	0.213609	0.243333	-0.119407	0.126395	0.344803	-0.115689	0.131745	0.393725	-0.0855639	0.231843	0.71724	0.0652722	2344.12	12.0827	0.672763	11.6614	0.633476	0.0196245	0.0302357	0.52681
PENK	9076_25_PENK_PENK	deCODE	Pancreatic cancer	FinnGen R10	IVW	25	-0.0594354	0.0433557	0.170413	0.638297	-0.111631	0.122952	0.373334	-0.0590324	0.0561242	0.292884	-0.0487602	0.056757	0.398783	-0.035162	0.0834759	0.677341	0.33804	12383.1	9.79947	0.995325	9.59366	0.993522	0.0153732	0.0338869	0.654323
APCS	prot-a-120	Sun	Pancreatic cancer	FinnGen R10	IVW	3	-0.119365	0.0871772	0.170928	0.638297	-0.247743	0.197848	0.42901	-0.152037	0.0958965	0.112868	-0.16403	0.102665	0.251201	-0.153613	0.128172	0.353478	0.0607091	205.096	1.28209	0.526741	0.759623	0.383447	0.0610006	0.0843923	0.601553
REG4	prot-a-2515	Sun	Pancreatic cancer	FinnGen R10	IVW	3	-0.142857	0.103735	0.168472	0.638297	0.0180864	0.213617	0.946227	-0.135803	0.115836	0.241048	-0.10565	0.146037	0.544576	-0.192837	0.145775	0.316879	0.0485536	162.866	0.763439	0.682686	0.0206309	0.885789	-0.0554146	0.0642963	0.547146
SERPING1	prot-c-4479_14_2	Suhre	Pancreatic cancer	FinnGen R10	IVW	2	-0.0534175	0.0386659	0.167121	0.638297													0.397226	572.62	1.49292	0.221763
PLCG2	10070_22_PLCG2_PLCG2	deCODE	Pancreatic cancer	FinnGen R10	IVW	9	-0.233564	0.171167	0.172398	0.64091	-0.144512	0.407239	0.733147	-0.179997	0.225639	0.425031	-0.139981	0.260499	0.605641	0.0359438	0.296515	0.906506	0.0223144	791.68	5.70886	0.679806	5.65079	0.581064	-0.00889866	0.0369248	0.816466
SIGLEC5	16792_4_SIGLEC5_Siglec_5	deCODE	Pancreatic cancer	FinnGen R10	IVW	62	-0.0272328	0.0199458	0.172147	0.64091	-0.0335197	0.0333581	0.319007	-0.0039174	0.0293825	0.893937	-0.0146164	0.028794	0.613552	-0.0216309	0.04396	0.624444	1.68637	65827	41.7958	0.971425	41.7405	0.96498	0.00262303	0.0111557	0.814909
AGRN	15483_377_AGRN_Agrin	deCODE	Pancreatic cancer	FinnGen R10	IVW	22	-0.110519	0.0812299	0.17365	0.641493	-0.425522	0.228008	0.0767386	-0.0304926	0.115941	0.79255	-0.0663225	0.126719	0.606188	-0.191051	0.211506	0.376619	0.108792	3880.31	13.6248	0.885169	11.4387	0.934043	0.0593546	0.0401436	0.154836
CNPY3	17327_3_CNPY3_CNPY3	deCODE	Pancreatic cancer	FinnGen R10	IVW	2	0.414317	0.304237	0.173254	0.641493													0.0090474	322.252	0.0260141	0.871866
PLXND1	19561_216_PLXND1_PLXD1	deCODE	Pancreatic cancer	FinnGen R10	IVW	11	0.158515	0.116507	0.173654	0.641493	0.597374	0.329442	0.103195	0.220194	0.148111	0.137098	0.20752	0.144736	0.182153	0.24316	0.194648	0.24003	0.0520609	1862.53	8.99915	0.532184	6.97091	0.640149	-0.0961085	0.0674842	0.188134
RSPO3	8427_118_RSPO3_RSPO3	deCODE	Pancreatic cancer	FinnGen R10	IVW	9	0.152609	0.112294	0.174143	0.641947	-0.034989	0.262372	0.897664	0.155347	0.122108	0.203298	0.139313	0.136893	0.338618	0.105054	0.20204	0.617166	0.0538035	1936.19	1.59331	0.991048	0.967424	0.995337	0.0376409	0.0475787	0.454834
XCL2	15617_8_XCL2_lymphotactin_beta	deCODE	Pancreatic cancer	FinnGen R10	Wald ratio	1	-0.760086	0.5606	0.175149	0.642945													0.00174185	61.7027
THBS2	3339_33_THBS2_TSP2	deCODE	Pancreatic cancer	FinnGen R10	IVW	53	0.0597235	0.04408	0.175453	0.642945	0.0137175	0.0995191	0.890911	0.035054	0.0751318	0.64081	0.0552979	0.074355	0.460405	0.0552979	0.14804	0.71027	0.351345	12555.6	63.7433	0.127349	63.392	0.114195	0.00934328	0.0175749	0.597294
C1orf198	8035_6_C1orf198_CA198	deCODE	Pancreatic cancer	FinnGen R10	Wald ratio	1	-0.475752	0.351188	0.175515	0.642945													0.00466583	165.771
AMBP	15453_3_AMBP_a1_Microglobulin	deCODE	Pancreatic cancer	FinnGen R10	IVW	4	0.352642	0.260564	0.175934	0.643134	0.196945	0.952813	0.855379	0.303042	0.301184	0.314334	0.279139	0.314113	0.439649	0.295555	0.446307	0.555157	0.00849462	301.388	2.5109	0.473325	2.47449	0.290182	0.0127224	0.0741674	0.879588
DKK1	3535_84_DKK1_DKK1	deCODE	Pancreatic cancer	FinnGen R10	IVW	6	0.230172	0.170332	0.176595	0.644202	0.51168	0.309138	0.173229	0.243362	0.203051	0.230712	0.272897	0.227419	0.283899	0.238761	0.278719	0.430777	0.0344365	1227.95	2.19711	0.821254	1.00638	0.908827	-0.0413829	0.037924	0.336506
DEFA5	16785_45_DEFA5_HD_5	deCODE	Pancreatic cancer	FinnGen R10	IVW	2	0.409626	0.30548	0.179944	0.645658													0.00268313	95.0587	0.0206999	0.885599
GATM	18188_12_GATM_GATM	deCODE	Pancreatic cancer	FinnGen R10	IVW	5	-0.226965	0.168846	0.178879	0.645658	-0.375529	0.619881	0.587404	-0.262896	0.18865	0.163448	-0.306177	0.205946	0.211298	0.0529721	0.292828	0.865244	0.0203214	724.855	0.869736	0.928862	0.807694	0.847626	0.0228421	0.0917045	0.819376
DNAJB4	18884_22_DNAJB4_DNJB4	deCODE	Pancreatic cancer	FinnGen R10	IVW	4	-0.171311	0.127187	0.178007	0.645658	-0.747615	0.27066	0.109882	-0.137112	0.167221	0.412247	-0.169963	0.170224	0.391637	-0.156671	0.181845	0.452287	0.0266147	948.598	5.88915	0.11713	0.0705651	0.965333	0.127994	0.0530617	0.13733
JUND	19602_36_JUND_jun_D	deCODE	Pancreatic cancer	FinnGen R10	Wald ratio	1	0.845874	0.628938	0.17865	0.645658													0.00161336	57.1278
SERPINF2	3024_18_SERPINF2_a2_Antiplasmin	deCODE	Pancreatic cancer	FinnGen R10	IVW	12	-0.207455	0.154506	0.179369	0.645658	-0.167701	0.360852	0.652075	-0.140773	0.204957	0.492182	-0.159534	0.23226	0.506383	-0.291406	0.295025	0.344513	0.0301287	1070.55	5.58227	0.899734	5.56741	0.850205	-0.00466723	0.0382852	0.905388
GRAMD1C	prot-a-1267	Sun	Pancreatic cancer	FinnGen R10	IVW	8	-0.0599445	0.0444601	0.17757	0.645658	-0.144148	0.107085	0.226895	-0.042866	0.0496125	0.387579	-0.0437818	0.0491843	0.402936	-0.061221	0.0982764	0.553065	0.339042	1254.68	5.05879	0.652789	4.31169	0.634576	0.0401998	0.0465087	0.420604
CKM	prot-a-566	Sun	Pancreatic cancer	FinnGen R10	Wald ratio	1	0.263895	0.196064	0.178313	0.645658													0.0193959	65.2528
MAPK3	prot-c-2855_49_2	Suhre	Pancreatic cancer	FinnGen R10	Wald ratio	1	-0.17279	0.128797	0.179737	0.645658													0.0387609	40.0013
CCDC80	3234_23_CCDC80_URB	deCODE	Pancreatic cancer	FinnGen R10	IVW	4	-0.359246	0.268711	0.181249	0.649012	-1.22276	1.21206	0.419269	-0.32656	0.349862	0.350615	-0.634322	0.412543	0.221752	-0.0854023	0.485381	0.871541	0.00931458	330.265	1.50901	0.680192	0.975217	0.614093	0.0745237	0.102002	0.541012
FCRL1	5728_60_FCRL1_FCRL1	deCODE	Pancreatic cancer	FinnGen R10	IVW	23	0.0980654	0.0734331	0.181733	0.649417	-0.0972584	0.190905	0.615743	0.0403119	0.103647	0.697324	0.0631194	0.0965698	0.520134	0.121652	0.221032	0.587602	0.125898	4556.67	33.6241	0.0536173	31.5979	0.0642666	0.043482	0.0374703	0.258892
CALCOCO2	12534_10_CALCOCO2_CACO2	deCODE	Pancreatic cancer	FinnGen R10	Wald ratio	1	-0.996727	0.750116	0.183926	0.650625													0.000989054	35.0016
TRIM3	12573_80_TRIM3_TRIM3	deCODE	Pancreatic cancer	FinnGen R10	IVW	2	-0.46001	0.346827	0.184727	0.650625													0.00698469	248.28	0.300356	0.583659
NUDT2	16583_8_NUDT2_AP4A	deCODE	Pancreatic cancer	FinnGen R10	IVW	11	-0.111665	0.0839926	0.183697	0.650625	-0.127189	0.240328	0.609448	-0.231284	0.124533	0.0632813	-0.187124	0.127365	0.172525	-0.122835	0.202261	0.557183	0.092367	3331.67	9.66683	0.470194	9.66167	0.378563	0.00375364	0.0541648	0.946266
ANXA4	17164_15_ANXA4_annexin_IV	deCODE	Pancreatic cancer	FinnGen R10	IVW	11	-0.133458	0.101205	0.187273	0.650625	-0.1699	0.274031	0.55063	-0.0911778	0.11994	0.447138	-0.0965301	0.118727	0.435123	0.151949	0.222586	0.510331	0.0556422	2001.44	13.9389	0.175795	13.9043	0.12577	0.00707439	0.0472609	0.884312
GUK1	17325_10_GUK1_KGUA	deCODE	Pancreatic cancer	FinnGen R10	IVW	2	-0.25817	0.194426	0.184225	0.650625													0.0174288	625.343	0.0646655	0.799268
PDHX	18319_7_PDHX_ODPX	deCODE	Pancreatic cancer	FinnGen R10	IVW	3	-0.363834	0.274209	0.184559	0.650625	-0.244175	0.58875	0.749717	-0.334188	0.321365	0.298385	-0.239862	0.406683	0.615082	-0.171268	0.426857	0.72706	0.0102329	363.311	0.979514	0.612775	0.926764	0.335705	-0.0147784	0.0643454	0.856278
AKR1C4	18397_5_AKR1C4_AK1C4	deCODE	Pancreatic cancer	FinnGen R10	IVW	31	0.0666263	0.050242	0.184804	0.650625	0.165227	0.0806956	0.0497585	0.10748	0.0734904	0.143601	0.110604	0.0694843	0.121918	-0.0940217	0.119372	0.437087	0.280609	10456.7	24.205	0.762672	21.7668	0.829715	-0.026748	0.0171301	0.129264
PARK7	19523_215_PARK7_PARK7	deCODE	Pancreatic cancer	FinnGen R10	IVW	4	-0.279999	0.210163	0.182763	0.650625	0.590049	0.764222	0.520812	-0.212779	0.237773	0.370849	-0.191112	0.246677	0.494949	-0.270112	0.319476	0.45994	0.0138897	493.844	1.87207	0.599379	0.469899	0.790611	-0.0912116	0.0770283	0.358019
TIMP2	2278_61_TIMP2_TIMP_2	deCODE	Pancreatic cancer	FinnGen R10	IVW	2	-0.514212	0.388499	0.18564	0.650625													0.00446173	158.237	0.000263533	0.987048
NLGN2	9772_153_NLGN2_NLGN2	deCODE	Pancreatic cancer	FinnGen R10	IVW	5	0.285134	0.215949	0.186709	0.650625	0.716757	0.741411	0.404982	0.263454	0.246397	0.284968	0.254014	0.25741	0.379602	0.0843311	0.356193	0.824476	0.0144929	514.803	1.58737	0.81106	1.21704	0.74892	-0.0449068	0.0737929	0.585806
PLA2R1	prot-a-2291	Sun	Pancreatic cancer	FinnGen R10	IVW	24	-0.0308553	0.0233942	0.187193	0.650625	0.0943575	0.0987185	0.349547	-0.032533	0.035121	0.354284	-0.0284654	0.0384139	0.466181	0.0068469	0.0613177	0.91206	1.23264	4600.19	24.2466	0.390258	22.5009	0.430351	-0.0647248	0.0495423	0.204891
SPINK6	prot-a-2820	Sun	Pancreatic cancer	FinnGen R10	IVW	5	0.0558615	0.0422883	0.186512	0.650625	0.09427	0.11304	0.465498	0.0665101	0.0453076	0.142114	0.0593833	0.0435081	0.244024	-0.0511486	0.0802162	0.558383	0.306545	1145.44	5.69775	0.222886	5.41868	0.143584	-0.0250842	0.0638158	0.720533
CCL27	prot-a-405	Sun	Pancreatic cancer	FinnGen R10	Wald ratio	1	-0.294702	0.223197	0.186713	0.650625													0.00903823	30.0891
PDK1	prot-c-5227_60_3	Suhre	Pancreatic cancer	FinnGen R10	Wald ratio	1	-0.0872714	0.0661401	0.187004	0.650625													0.109878	122.084
CCL28	GCST90274769	Zhao	Pancreatic cancer	FinnGen R10	Wald ratio	1	0.678202	0.514981	0.187857	0.651362													0.00238873	30.7136
FAP	5029_3_FAP_SEPR	deCODE	Pancreatic cancer	FinnGen R10	IVW	6	0.319389	0.242741	0.188254	0.65145	0.648331	0.257721	0.0656615	0.419445	0.183449	0.0222284	0.437587	0.180553	0.0598515	0.505087	0.29014	0.142191	0.0318682	1140.58	12.4886	0.0286722	6.41601	0.17016	-0.0951009	0.0488763	0.123559
WFDC1	9316_67_WFDC1_WFDC1	deCODE	Pancreatic cancer	FinnGen R10	IVW	65	0.0594485	0.0453007	0.189417	0.65289	0.0454583	0.08172	0.579997	0.0429619	0.078025	0.581896	0.0318939	0.0702954	0.651571	-0.0135781	0.130492	0.917453	0.310696	11209.5	53.1797	0.830584	53.1374	0.807559	0.00232464	0.0113015	0.837694
NPW	9986_14_NPW_Neuropeptide_W	deCODE	Pancreatic cancer	FinnGen R10	IVW	18	-0.100472	0.0765529	0.189367	0.65289	-0.36915	0.138371	0.0168448	-0.164409	0.108714	0.130456	-0.149152	0.0987809	0.149425	-0.167962	0.151338	0.282517	0.0940154	3350.47	20.2415	0.262064	14.8082	0.53873	0.0634253	0.0272101	0.0331612
TAPBP	prot-a-2926	Sun	Pancreatic cancer	FinnGen R10	IVW	7	-0.0945117	0.0722323	0.190724	0.656104	0.108033	0.15683	0.521568	-0.0806818	0.0960604	0.40096	-0.0732412	0.144098	0.629403	-0.0318978	0.157922	0.846604	0.229149	817.333	7.05557	0.315738	4.93852	0.423429	-0.0653547	0.044917	0.205425
CST4	14076_74_CST4_Cystatin_S	deCODE	Pancreatic cancer	FinnGen R10	IVW	18	0.10966	0.084151	0.192529	0.6568	0.229532	0.180088	0.220668	0.184966	0.116163	0.111317	0.15238	0.128036	0.250349	0.249929	0.184589	0.193472	0.103166	3704.77	17.7496	0.404798	17.1305	0.377199	-0.0216276	0.0284417	0.458063
CD109	3290_50_CD109_CD109	deCODE	Pancreatic cancer	FinnGen R10	IVW	28	0.0568749	0.0436381	0.192462	0.6568	0.00912871	0.104283	0.930914	0.0380928	0.0668332	0.568699	0.0173186	0.0728814	0.813964	0.0914527	0.112147	0.421936	0.32936	12058.5	19.9394	0.83329	19.6853	0.806233	0.0167589	0.0332443	0.618426
FAM19A5	5609_92_FAM19A5_F19A5	deCODE	Pancreatic cancer	FinnGen R10	Wald ratio	1	0.947795	0.726571	0.192071	0.6568													0.00106437	37.6764
TMEM132C	7173_141_TMEM132C_T132C	deCODE	Pancreatic cancer	FinnGen R10	IVW	41	0.0876705	0.0673746	0.193177	0.6568	-0.00324721	0.121266	0.978774	0.0689189	0.104743	0.510549	0.0825353	0.110484	0.459413	0.0720229	0.175608	0.683895	0.150757	5410.29	37.567	0.580328	36.7539	0.572771	0.0127544	0.0141446	0.372743
MANSC4	prot-a-1839	Sun	Pancreatic cancer	FinnGen R10	IVW	9	0.0620157	0.0476418	0.193017	0.6568	0.207082	0.109174	0.099674	0.111117	0.0616832	0.0716376	0.105402	0.0672878	0.155882	0.0623866	0.118965	0.614209	0.276021	999.286	9.9974	0.265208	7.58632	0.37048	-0.056705	0.0380174	0.179443
MYBPC1	prot-a-1977	Sun	Pancreatic cancer	FinnGen R10	Wald ratio	1	-0.318126	0.243708	0.191771	0.6568													0.0102249	34.0805
FSTL1	13112_179_FSTL1_FSTL1	deCODE	Pancreatic cancer	FinnGen R10	IVW	9	-0.208403	0.160571	0.194324	0.658706	0.231828	0.575104	0.698898	-0.125749	0.206966	0.543463	-0.133617	0.202098	0.527095	-0.345898	0.331836	0.32771	0.0280317	996.585	9.08474	0.335198	8.31742	0.305438	-0.0500521	0.0622847	0.448051
SFRP1	3221_54_SFRP1_SARP_2	deCODE	Pancreatic cancer	FinnGen R10	IVW	19	-0.147703	0.113941	0.194866	0.658706	-0.70646	0.322758	0.0428555	-0.156961	0.163656	0.337513	-0.137859	0.181802	0.458089	-0.102681	0.249638	0.685693	0.0536773	1907.29	13.9477	0.732496	10.5239	0.880215	0.0749639	0.0405138	0.0817244
CHST12	6626_81_CHST12_CHSTC	deCODE	Pancreatic cancer	FinnGen R10	IVW	9	0.182116	0.14038	0.194524	0.658706	-0.0794678	0.313089	0.80693	0.360201	0.181447	0.0471266	0.360487	0.20403	0.115241	0.360487	0.275266	0.226689	0.034889	1243.05	6.75155	0.56366	5.87786	0.554082	0.0370605	0.0396489	0.381049
MAP2K3	6151_18_MAP2K3_MP2K3	deCODE	Pancreatic cancer	FinnGen R10	Wald ratio	1	1.04348	0.812238	0.198898	0.671041													0.00102375	36.2298
IL17C	GCST90274802	Zhao	Pancreatic cancer	FinnGen R10	IVW	3	0.311096	0.242966	0.200402	0.674814	1.93383	1.58699	0.437488	0.238502	0.276646	0.388623	0.212954	0.323788	0.578311	0.18881	0.340403	0.634871	0.0119173	132.2	1.17425	0.555923	0.103606	0.747545	-0.165448	0.159897	0.489138
GNPTG	10666_7_GNPTG_GNPTG	deCODE	Pancreatic cancer	FinnGen R10	IVW	23	-0.109885	0.0859238	0.200944	0.675342	-0.0343971	0.169221	0.840882	-0.0727356	0.124503	0.559081	-0.0626826	0.123931	0.618037	-0.11968	0.228354	0.60545	0.102231	3675.52	30.0042	0.118362	29.5645	0.101096	-0.0112538	0.0201352	0.582133
VOPP1	14618_26_VOPP1_ECOP	deCODE	Pancreatic cancer	FinnGen R10	IVW	2	-0.483197	0.379148	0.202511	0.676853													0.00524633	185.915	0.454684	0.500119
THBS4	3340_53_THBS4_TSP4	deCODE	Pancreatic cancer	FinnGen R10	IVW	17	-0.110614	0.0868039	0.202557	0.676853	-0.313528	0.155059	0.0613878	-0.228601	0.123828	0.0648745	-0.214033	0.121662	0.0976423	-0.125348	0.184664	0.50697	0.0730971	2607.39	14.8371	0.536603	12.3429	0.65291	0.0327591	0.0207429	0.135122
SERPINA5	3389_7_SERPINA5_PCI	deCODE	Pancreatic cancer	FinnGen R10	IVW	20	-0.112588	0.0884277	0.20294	0.676853	-0.12956	0.183363	0.488874	-0.177398	0.125542	0.15764	-0.166327	0.136571	0.238178	-0.141076	0.190431	0.467858	0.0808953	2890.72	10.569	0.937487	10.5578	0.91217	0.00257838	0.0244024	0.91702
CCL5	prot-c-2523_31_3	Suhre	Pancreatic cancer	FinnGen R10	Wald ratio	1	0.173159	0.135899	0.202603	0.676853													0.0324668	33.3549
FGFR1	5532_53_FGFR1_bFGF_R	deCODE	Pancreatic cancer	FinnGen R10	IVW	4	-0.350827	0.276774	0.204956	0.682277	-0.355965	1.23334	0.800038	-0.368886	0.309221	0.232888	-0.36135	0.373422	0.404587	-0.424053	0.393953	0.3606	0.00900873	319.403	0.0859943	0.993463	0.085976	0.957923	0.000402447	0.0941417	0.996977
ATF6	11277_23_ATF6_ATF6A	deCODE	Pancreatic cancer	FinnGen R10	IVW	2	0.704641	0.557347	0.206131	0.683173													0.00233826	82.7543	9.98e-05	0.99203
EPB41	4706_17_EPB41_41	deCODE	Pancreatic cancer	FinnGen R10	Wald ratio	1	0.663617	0.525205	0.206395	0.683173													0.00193207	68.4619
SOD3	5660_51_SOD3_SOD3	deCODE	Pancreatic cancer	FinnGen R10	IVW	22	0.0864768	0.0683501	0.205799	0.683173	-0.125002	0.112097	0.278018	-0.0164013	0.094133	0.86168	-0.018892	0.0863693	0.828968	-0.018892	0.143324	0.896387	0.155275	5598.07	19.3694	0.561458	13.7039	0.845185	0.0456032	0.0191592	0.0273631
SGK3	10042_8_SGK3_SGK3	deCODE	Pancreatic cancer	FinnGen R10	Wald ratio	1	-2.12784	1.68722	0.207255	0.683433													0.00202857	71.8435
ENPP2	16892_23_ENPP2_ENPP2	deCODE	Pancreatic cancer	FinnGen R10	IVW	11	-0.21276	0.168644	0.207094	0.683433	-0.220245	0.581511	0.713657	-0.129265	0.213981	0.545779	-0.161625	0.254715	0.539978	-0.167765	0.320693	0.612276	0.022087	783.199	4.5911	0.916769	4.59092	0.868413	0.000854993	0.0635695	0.989562
IL22	2778_10_IL22_IL_22	deCODE	Pancreatic cancer	FinnGen R10	IVW	2	-0.665143	0.528214	0.207947	0.684427													0.00273737	96.9401	0.039396	0.842666
WARS	9870_17_WARS_SYWC	deCODE	Pancreatic cancer	FinnGen R10	IVW	10	-0.139713	0.111144	0.208737	0.685737	-0.284832	0.279827	0.338524	-0.0978728	0.142081	0.490917	-0.0734809	0.142914	0.619525	-0.0460195	0.211779	0.832822	0.0533141	1911.16	6.9138	0.646094	6.59448	0.580948	0.0251276	0.0444668	0.587507
GPX7	prot-a-1265	Sun	Pancreatic cancer	FinnGen R10	IVW	4	-0.0906993	0.0723563	0.21002	0.688662	0.0226529	0.156005	0.897861	-0.0701476	0.0784095	0.370984	-0.0588391	0.0829862	0.529444	-0.18879	0.12604	0.231097	0.134466	476.095	0.685789	0.876541	0.0131613	0.993441	-0.0444391	0.0541849	0.49833
LAP3	15610_72_LAP3_LAP	deCODE	Pancreatic cancer	FinnGen R10	IVW	4	0.422989	0.338895	0.211978	0.693783	0.911378	0.81618	0.380303	0.669103	0.406517	0.099776	0.673634	0.506882	0.275891	0.670825	0.512636	0.281899	0.00666781	236.226	2.34313	0.504309	1.91047	0.384721	-0.0363551	0.0552706	0.578274
SDCBP2	19261_12_SDCBP2_SDCB2	deCODE	Pancreatic cancer	FinnGen R10	Wald ratio	1	1.024	0.821228	0.212431	0.693968													0.00104768	37.0962
CCL4	GCST90012052	Folkersen_2	Pancreatic cancer	FinnGen R10	IVW	4	0.201534	0.162274	0.214258	0.695648	0.269727	0.263128	0.413117	0.196732	0.186704	0.292015	0.253249	0.195479	0.285815	0.025204	0.252444	0.926769	0.0167617	227.666	0.815351	0.845792	0.706963	0.702239	-0.0148049	0.0449694	0.773267
EBI3	10851_77_EBI3_IL27B	deCODE	Pancreatic cancer	FinnGen R10	IVW	61	0.0346799	0.0279434	0.214577	0.695648	-0.0313616	0.0498418	0.531633	0.0518512	0.0449597	0.248795	0.0212602	0.0329676	0.521462	-0.0353192	0.0751407	0.64003	0.868293	34214.1	74.8461	0.0939164	71.4159	0.128856	0.0255184	0.0151588	0.0975807
CRADD	15322_35_CRADD_CRADD	deCODE	Pancreatic cancer	FinnGen R10	IVW	2	-0.549768	0.442272	0.213849	0.695648													0.00235579	83.4149	0.0878502	0.766928
TXNDC12	19334_62_TXNDC12_TXD12	deCODE	Pancreatic cancer	FinnGen R10	Wald ratio	1	0.50975	0.41105	0.214932	0.695648													0.0039466	140.129
CBLN1	9313_27_CBLN1_CBLN1	deCODE	Pancreatic cancer	FinnGen R10	IVW	10	-0.186194	0.149732	0.213676	0.695648	-0.176705	0.274057	0.537119	-0.0690701	0.210302	0.742585	0.0295178	0.272885	0.916235	0.0820761	0.346427	0.818022	0.0517378	1843.34	7.76809	0.557675	7.76638	0.456617	-0.00162356	0.0392741	0.968039
CD40	GCST90012065	Folkersen_2	Pancreatic cancer	FinnGen R10	IVW	19	0.0646845	0.0522764	0.215955	0.697669	0.0185804	0.12241	0.88114	0.0376054	0.076314	0.622174	0.0265114	0.0774229	0.735999	0.0185201	0.101271	0.856939	0.228484	3903.6	7.96426	0.979164	7.79077	0.970818	0.0128276	0.0307963	0.682232
MAP3K3	12990_39_MAP3K3_MAP3K3	deCODE	Pancreatic cancer	FinnGen R10	Wald ratio	1	0.961207	0.778148	0.216738	0.697686													0.0011409	40.385
C1QC	prot-a-301	Sun	Pancreatic cancer	FinnGen R10	IVW	11	-0.0554317	0.0448768	0.216757	0.697686	-0.0556119	0.0823495	0.516448	-0.0751743	0.0561421	0.180571	-0.0828962	0.0624446	0.213846	-0.0415959	0.0883046	0.647713	0.334229	1159.23	8.98299	0.533719	8.98298	0.438846	7.64e-05	0.0292598	0.997974
CFHR1	15468_14_CFHR1_FHR1	deCODE	Pancreatic cancer	FinnGen R10	IVW	11	-0.0693617	0.0562149	0.217252	0.697998	-0.0830704	0.123276	0.517334	-0.133588	0.0815865	0.101552	0.0434339	0.0982094	0.667714	-0.20807	0.146341	0.18551	0.205199	7564.17	9.57194	0.478816	9.55509	0.387688	0.00598425	0.0475035	0.902521
WFIKKN1	3191_50_WFIKKN1_WFKN1	deCODE	Pancreatic cancer	FinnGen R10	IVW	8	0.310381	0.252049	0.21816	0.699632	-0.36707	0.761671	0.646932	0.232013	0.219201	0.28985	0.2109	0.237592	0.40419	0.287582	0.341604	0.427689	0.0246769	876.344	14.7146	0.0398367	12.8137	0.0460919	0.0770181	0.0816341	0.381869
ADH4	8325_37_ADH4_ADH4	deCODE	Pancreatic cancer	FinnGen R10	IVW	2	-0.440348	0.358641	0.219514	0.702684													0.00400274	141.757	0.283504	0.594414
TNFRSF10B	GCST90012021	Folkersen_2	Pancreatic cancer	FinnGen R10	IVW	12	0.0926888	0.0756695	0.220607	0.703611	0.0771733	0.135649	0.581962	0.036274	0.0919945	0.693355	0.0362492	0.100929	0.726279	0.0310527	0.147887	0.837525	0.124453	2016.63	7.69089	0.740696	7.6719	0.66085	0.0037666	0.0273308	0.893122
ERBB3	prot-a-974	Sun	Pancreatic cancer	FinnGen R10	IVW	2	0.229888	0.187569	0.220341	0.703611													0.0224465	74.8938	1.48051	0.223695
VIM	15540_6_VIM_Vimentin	deCODE	Pancreatic cancer	FinnGen R10	IVW	3	0.51686	0.423925	0.222759	0.709185	6.77485	7.71887	0.541407	0.206285	0.506654	0.683896	0.162415	0.625158	0.819318	0.16908	0.653995	0.820169	0.00380147	134.582	1.43104	0.488938	0.771754	0.379675	-0.333141	0.41029	0.565829
TNFAIP8	12563_2_TNFAIP8_TFIP8	deCODE	Pancreatic cancer	FinnGen R10	IVW	9	-0.173877	0.142762	0.223242	0.709432	-0.723655	0.419023	0.127806	-0.232573	0.175053	0.183986	-0.274819	0.20399	0.214823	-0.259772	0.274145	0.371088	0.0345635	1230.75	5.08601	0.748345	3.13847	0.871903	0.0776572	0.0556467	0.205524
DOC2B	7997_118_DOC2B_DOC2B	deCODE	Pancreatic cancer	FinnGen R10	Wald ratio	1	1.00158	0.825429	0.224974	0.713639													0.000976208	34.5446
MTRF1L	11134_30_MTRF1L_RF1ML	deCODE	Pancreatic cancer	FinnGen R10	IVW	12	0.177298	0.14631	0.225589	0.714298	0.179722	0.374008	0.64119	0.179606	0.204533	0.379875	0.205053	0.222052	0.375589	0.355472	0.405485	0.399413	0.0294543	1048.45	15.7352	0.151248	15.7352	0.107469	-0.000273295	0.0367478	0.994212
CBL	12016_60_CBL_CBL	deCODE	Pancreatic cancer	FinnGen R10	IVW	7	0.417397	0.345225	0.226641	0.715524	1.12459	0.966813	0.29724	0.57734	0.296109	0.0512055	0.827504	0.380467	0.0725632	0.972401	0.441151	0.0696944	0.017597	624.647	14.8154	0.021742	13.1825	0.0217276	-0.0690652	0.0877576	0.466929
PKDCC	8664_36_PKDCC_PKDCC	deCODE	Pancreatic cancer	FinnGen R10	Wald ratio	1	0.614713	0.508591	0.226794	0.715524													0.00240163	85.1259
ISLR2	13124_20_ISLR2_ISLR2	deCODE	Pancreatic cancer	FinnGen R10	IVW	20	0.114837	0.0955724	0.22953	0.722856	0.305818	0.283263	0.294565	0.228642	0.141821	0.106921	0.336161	0.176626	0.0722731	0.215218	0.241332	0.383659	0.0731036	2604.76	15.6198	0.682477	15.1068	0.65462	-0.0271329	0.0378839	0.483049
WFDC5	6969_14_WFDC5_WFDC5	deCODE	Pancreatic cancer	FinnGen R10	Wald ratio	1	-0.7688	0.641909	0.231043	0.723861													0.00136317	48.2772
A4GALT	8759_29_A4GALT_a1_4_Galactosyltransferase	deCODE	Pancreatic cancer	FinnGen R10	IVW	21	0.0911106	0.0760892	0.231143	0.723861	-0.2002	0.17121	0.256734	0.0128539	0.101761	0.899483	-0.0107205	0.105611	0.920158	0.423262	0.20762	0.0549257	0.117244	4251.02	23.5518	0.262519	19.7621	0.409019	0.0513817	0.0269182	0.0715094
TPSAB1	9409_11_TPSAB1_TRYB1	deCODE	Pancreatic cancer	FinnGen R10	IVW	59	-0.0367565	0.0306836	0.230948	0.723861	0.0125953	0.0509344	0.805576	0.00845755	0.0473721	0.858303	-0.0169985	0.0372539	0.649888	-0.0620111	0.0827807	0.456824	0.718079	26925.9	75.2467	0.0635029	73.0002	0.0751108	-0.0189359	0.0142976	0.190654
XRCC4	9886_28_XRCC4_XRCC4	deCODE	Pancreatic cancer	FinnGen R10	Wald ratio	1	0.353207	0.295202	0.231503	0.723861													0.0049897	177.215
NRBP1	12616_45_NRBP1_NRBP	deCODE	Pancreatic cancer	FinnGen R10	Wald ratio	1	-0.882609	0.738985	0.23234	0.723891													0.000968401	34.2778
TIMP4	prot-a-2980	Sun	Pancreatic cancer	FinnGen R10	IVW	4	0.0853358	0.0714191	0.232142	0.723891	-0.0666743	0.180648	0.747477	0.041136	0.0814137	0.613368	0.0424526	0.0886363	0.664716	0.0495159	0.113018	0.690924	0.124634	431.661	0.985144	0.804846	0.1459	0.929648	0.0533534	0.0582395	0.456321
B4GALT2	prot-a-217	Sun	Pancreatic cancer	FinnGen R10	IVW	3	0.135447	0.113691	0.233511	0.726249	-0.197509	0.377837	0.693359	0.0757392	0.146998	0.606387	0.0367917	0.166376	0.84551	-8.92e-05	0.185709	0.99966	0.0754039	258.095	3.20751	0.20114	1.67465	0.195636	0.142083	0.14851	0.514077
MAP1LC3A	17781_191_MAP1LC3A_MLP3A	deCODE	Pancreatic cancer	FinnGen R10	Wald ratio	1	-0.859399	0.722333	0.234143	0.726921													0.00122884	43.5103
BTC	13088_397_BTC_BTC	deCODE	Pancreatic cancer	FinnGen R10	IVW	10	-0.167016	0.141394	0.237518	0.728703	0.283828	0.364324	0.458371	0.0415809	0.191315	0.827941	0.102711	0.221102	0.653292	-0.459381	0.350684	0.222658	0.0293415	1041.39	8.75449	0.460239	6.95157	0.541867	-0.0528731	0.0393774	0.21621
ALAD	15523_9_ALAD_HEM2	deCODE	Pancreatic cancer	FinnGen R10	IVW	22	-0.0997971	0.084657	0.238462	0.728703	-0.0731032	0.141675	0.611518	-0.113954	0.111147	0.305246	-0.116419	0.100405	0.259272	-0.175066	0.160146	0.286703	0.0999708	3587.8	13.9736	0.870732	13.9184	0.834611	-0.00508209	0.0216277	0.816613
BPHL	17813_21_BPHL_BPHL	deCODE	Pancreatic cancer	FinnGen R10	IVW	2	0.379546	0.320536	0.236374	0.728703													0.00727966	258.837	0.123263	0.725522
IGFBP5	19581_15_IGFBP5_IGFBP_5	deCODE	Pancreatic cancer	FinnGen R10	IVW	2	0.671714	0.567551	0.236598	0.728703													0.00238307	84.372	0.0754789	0.78352
TGFBR3	3009_3_TGFBR3_TGF_b_R_III	deCODE	Pancreatic cancer	FinnGen R10	IVW	7	-0.231192	0.195739	0.237554	0.728703	-1.24589	0.685719	0.128921	-0.272316	0.250975	0.277907	-0.247336	0.335895	0.489296	-0.310824	0.343066	0.399845	0.0152264	539.613	5.0458	0.537952	2.66188	0.751942	0.0929288	0.0601872	0.183242
FGG	4989_7_FGG_Fibrinogen_g_chain_dimer	deCODE	Pancreatic cancer	FinnGen R10	IVW	4	-0.259358	0.219156	0.236634	0.728703	-0.0429026	0.424038	0.92864	-0.212116	0.237977	0.372752	-0.203758	0.249825	0.474462	-0.207582	0.360247	0.604853	0.0124821	444.19	1.39702	0.706233	1.04148	0.594081	-0.0229572	0.0385012	0.611492
PRSS57	8351_17_PRSS57_PRS57	deCODE	Pancreatic cancer	FinnGen R10	IVW	57	-0.0532062	0.0451037	0.238143	0.728703	0.125622	0.0899656	0.168224	0.0525886	0.0683912	0.441931	0.0715482	0.0697004	0.309065	0.0715482	0.127152	0.575887	0.321139	11630.2	67.3882	0.141685	61.2744	0.261109	-0.0387135	0.0165258	0.0227958
LCT	9017_58_LCT_LPH	deCODE	Pancreatic cancer	FinnGen R10	IVW	8	-0.0468608	0.0395592	0.236186	0.728703	-0.10076	0.119147	0.430162	-0.0211082	0.0484279	0.662932	-0.0452316	0.0516574	0.410281	-0.0955191	0.0727204	0.230423	0.24487	9137.94	5.61885	0.58489	5.38886	0.49499	0.04197	0.0875146	0.648508
CFI	prot-c-2567_5_6	Suhre	Pancreatic cancer	FinnGen R10	Wald ratio	1	-0.117219	0.0994099	0.23834	0.728703													0.0642209	68.2165
ADM2	8100_15_ADM2_ADM2	deCODE	Pancreatic cancer	FinnGen R10	IVW	4	-0.294995	0.250887	0.239672	0.731124	-0.149823	0.935756	0.887504	-0.253826	0.286568	0.375755	0.0161491	0.325414	0.963539	-1.2135	0.678586	0.171685	0.00969994	344.157	6.87198	0.0760919	6.76443	0.0339721	-0.0153237	0.0859324	0.874897
NDNF	prot-a-2019	Sun	Pancreatic cancer	FinnGen R10	Wald ratio	1	-0.277993	0.23665	0.240115	0.731203													0.0115892	38.6812
CCT5	12569_25_CCT5_TCP_1_epsilon	deCODE	Pancreatic cancer	FinnGen R10	Wald ratio	1	0.829805	0.708005	0.241184	0.733183													0.00155098	54.9215
APRT	10088_37_APRT_APT	deCODE	Pancreatic cancer	FinnGen R10	IVW	10	0.150641	0.130434	0.248122	0.733472	0.0791487	0.18862	0.685805	0.119238	0.167756	0.47722	0.105061	0.161883	0.532554	-0.0181917	0.231817	0.939168	0.0388473	1382.31	3.91681	0.916802	3.64149	0.887935	0.0128106	0.0244149	0.614013
KRT20	12975_11_KRT20_Keratin_20	deCODE	Pancreatic cancer	FinnGen R10	Wald ratio	1	-0.954812	0.827219	0.2484	0.733472													0.00101256	35.8504
MAN1C1	13427_66_MAN1C1_MA1C1	deCODE	Pancreatic cancer	FinnGen R10	IVW	9	-0.126164	0.109155	0.247755	0.733472	0.244449	0.208194	0.278733	-0.125757	0.147888	0.395126	-0.15972	0.183096	0.408444	-0.190991	0.258882	0.481741	0.0538996	1928.85	10.9558	0.204215	6.58565	0.473257	-0.0627903	0.0300361	0.074915
TLR1	16324_38_TLR1_TLR1	deCODE	Pancreatic cancer	FinnGen R10	IVW	8	0.262201	0.226937	0.247931	0.733472	0.341406	0.622305	0.603069	0.261936	0.289877	0.3662	0.218217	0.343367	0.545296	0.239955	0.420156	0.585786	0.0178194	633.26	6.05689	0.533122	6.03807	0.418939	-0.00786344	0.0574995	0.895697
OLFM2	19377_14_OLFM2_NOE2	deCODE	Pancreatic cancer	FinnGen R10	IVW	46	0.0486347	0.0416693	0.243147	0.733472	0.0123419	0.0723449	0.865322	0.0224862	0.0622127	0.71777	0.0662675	0.0524968	0.213338	0.0758656	0.123777	0.543012	0.417794	15828	46.7559	0.40019	46.3484	0.375678	0.00970141	0.0155977	0.537166
CNTN1	2974_61_CNTN1_contactin_1	deCODE	Pancreatic cancer	FinnGen R10	IVW	29	0.0792041	0.0683814	0.246753	0.733472	0.119962	0.15757	0.453061	0.0760882	0.0912293	0.404263	0.0362647	0.0956594	0.707472	0.0573187	0.141665	0.688841	0.125072	4464.1	27.1031	0.512638	27.0206	0.462684	-0.00713339	0.0248433	0.776201
SELE	3470_1_SELE_sE_Selectin	deCODE	Pancreatic cancer	FinnGen R10	IVW	4	0.280421	0.241025	0.244646	0.733472	-0.256252	2.81648	0.935798	0.250074	0.284669	0.379687	0.0584382	0.295249	0.855754	0.463073	0.42539	0.35597	0.0108989	386.95	3.66112	0.300459	3.59498	0.165714	0.0608396	0.31718	0.865598
ITIH4	4811_33_ITIH4_ITI_heavy_chain_H4	deCODE	Pancreatic cancer	FinnGen R10	IVW	5	-0.262929	0.227104	0.246968	0.733472	0.131522	1.02208	0.905752	-0.371476	0.283267	0.189723	-0.357914	0.383414	0.403412	-0.357914	0.412389	0.434415	0.0119969	425.233	3.65678	0.454444	3.47385	0.324169	-0.0459764	0.115676	0.717621
LGALS3BP	5000_52_LGALS3BP_LG3BP	deCODE	Pancreatic cancer	FinnGen R10	IVW	14	0.145764	0.12507	0.243835	0.733472	0.302718	0.283882	0.307251	0.292455	0.168956	0.0834595	0.293564	0.184703	0.135989	0.25117	0.24852	0.330619	0.0571525	2037.51	12.7108	0.470389	12.3189	0.420418	-0.0208144	0.033688	0.548216
FMOD	6367_66_FMOD_fibromodulin	deCODE	Pancreatic cancer	FinnGen R10	IVW	9	-0.19499	0.167064	0.243145	0.733472	-0.295524	0.27748	0.322214	-0.130647	0.210239	0.534323	-0.0960936	0.238487	0.697553	0.253537	0.377805	0.521071	0.0226691	805.334	7.35023	0.49936	7.13788	0.414666	0.0121525	0.0266305	0.661969
POMC	9204_33_POMC_Corticotropin_lipotropin	deCODE	Pancreatic cancer	FinnGen R10	Wald ratio	1	-0.536318	0.464328	0.248073	0.733472													0.00103229	36.5459
GP5	prot-a-1243	Sun	Pancreatic cancer	FinnGen R10	Wald ratio	1	-0.264486	0.226926	0.243809	0.733472													0.0129081	43.1406
IL1RAP	prot-a-1500	Sun	Pancreatic cancer	FinnGen R10	IVW	17	0.0314145	0.0270299	0.245149	0.733472	0.0195642	0.0586303	0.743234	-0.0157336	0.0410572	0.701563	-0.0206151	0.0520837	0.697475	-0.0187109	0.0819634	0.822318	0.93143	3548.32	19.7238	0.232918	19.6497	0.185788	0.00685339	0.028803	0.815147
ARHGEF25	prot-a-157	Sun	Pancreatic cancer	FinnGen R10	Wald ratio	1	-0.245376	0.210961	0.244776	0.733472													0.0128768	43.0347
PTHLH	prot-a-2432	Sun	Pancreatic cancer	FinnGen R10	Wald ratio	1	0.261016	0.22415	0.244233	0.733472													0.0137107	45.8602
AGRP	prot-c-2813_11_2	Suhre	Pancreatic cancer	FinnGen R10	Wald ratio	1	-0.128929	0.111659	0.248228	0.733472													0.0527962	55.4604
ADAMTS5	prot-c-3168_8_2	Suhre	Pancreatic cancer	FinnGen R10	IVW	3	0.0490304	0.042036	0.243457	0.733472	0.0348789	0.075806	0.725472	0.0458989	0.042736	0.282819	0.0457164	0.0477117	0.439086	0.0437261	0.0656929	0.57415	0.411316	585.239	0.0805437	0.960528	0.0302202	0.861992	0.010234	0.0456206	0.859513
PNLIPRP2	15471_29_PNLIPRP2_LIPR2	deCODE	Pancreatic cancer	FinnGen R10	IVW	46	0.0350127	0.03048	0.250675	0.733999	-0.0939452	0.0666332	0.165603	0.0090413	0.0461203	0.844581	0.019045	0.0422396	0.654242	-0.0134796	0.0788918	0.865098	0.75666	28294.6	42.1834	0.591969	37.4467	0.746836	0.0544817	0.0250331	0.0349374
SERPINE2	19154_41_SERPINE2_Protease_nexin_I	deCODE	Pancreatic cancer	FinnGen R10	IVW	36	-0.0437873	0.0380608	0.249956	0.733999	0.0701008	0.0673235	0.305106	-0.00714153	0.0519087	0.890573	-0.0029522	0.0471195	0.950399	0.0852404	0.127557	0.508355	0.462801	18367.9	47.1601	0.0822072	41.4453	0.177778	-0.0396769	0.0183246	0.0374785
PCDH10	9018_38_PCDH10_PCD10	deCODE	Pancreatic cancer	FinnGen R10	IVW	8	0.212981	0.185405	0.250665	0.733999	0.00948291	0.773673	0.990618	0.372649	0.229935	0.105088	0.366433	0.249523	0.185408	0.319576	0.375969	0.423439	0.0203233	722.099	4.70792	0.695557	4.63452	0.591467	0.0249588	0.0921249	0.795529
DUT	9995_6_DUT_DUT	deCODE	Pancreatic cancer	FinnGen R10	Wald ratio	1	-0.713449	0.619727	0.249638	0.733999													0.00156508	55.4171
IL6R	prot-a-1541	Sun	Pancreatic cancer	FinnGen R10	IVW	26	-0.0267888	0.0232707	0.249657	0.733999	-0.0267837	0.0526639	0.615691	-0.0422946	0.0328967	0.198556	-0.0215736	0.0341709	0.533547	-0.0251468	0.0499068	0.61876	1.31698	5218.52	22.8053	0.588933	22.8053	0.531316	-3.04e-06	0.0280543	0.999914
UGT1A6	prot-a-3156	Sun	Pancreatic cancer	FinnGen R10	IVW	2	0.105713	0.0922243	0.25169	0.735741													0.0744393	255.093	0.884703	0.346917
TMEM106B	8687_26_TMEM106B_T106B	deCODE	Pancreatic cancer	FinnGen R10	IVW	2	-0.355662	0.310826	0.252522	0.735876													0.00707568	251.583	0.150813	0.697759
NQO1	9837_60_NQO1_NAD_P_H_dehydrogenase	deCODE	Pancreatic cancer	FinnGen R10	IVW	17	0.0531178	0.0464682	0.252997	0.735876	0.0847373	0.0880933	0.351349	-0.049721	0.0635976	0.434328	-0.0579373	0.0667951	0.398552	0.164678	0.133385	0.234803	0.333707	12651.7	15.3865	0.496533	15.2046	0.436781	-0.0136443	0.03221	0.677865
NOV	prot-c-2737_22_2	Suhre	Pancreatic cancer	FinnGen R10	Wald ratio	1	0.147159	0.128668	0.252744	0.735876													0.0404725	41.5048
SNPH	17343_6_SNPH_SNPH	deCODE	Pancreatic cancer	FinnGen R10	IVW	3	0.436176	0.383149	0.254954	0.737893	-2.79535	1.80052	0.36429	0.393301	0.484513	0.416939	-0.0181166	0.792716	0.983842	0.652268	0.769351	0.485822	0.00442736	156.84	3.89583	0.142571	0.521829	0.470063	0.257939	0.140425	0.317382
DTYMK	19504_22_DTYMK_KTHY	deCODE	Pancreatic cancer	FinnGen R10	IVW	7	-0.531943	0.466924	0.254599	0.737893	-0.675722	1.56238	0.683399	-0.177629	0.379671	0.639891	-0.267593	0.430205	0.556816	-0.0309877	0.530181	0.95529	0.0110123	387.41	17.7244	0.00695926	17.6908	0.00335995	0.0182475	0.18738	0.926206
RBP4	prot-a-2507	Sun	Pancreatic cancer	FinnGen R10	Wald ratio	1	-0.261044	0.229065	0.254449	0.737893													0.012709	42.4666
PRSS1	3049_61_PRSS1_Trypsin	deCODE	Pancreatic cancer	FinnGen R10	Wald ratio	1	0.847995	0.746255	0.255817	0.739167													0.00211756	75.059
IDI1	17712_7_IDI1_IDI1	deCODE	Pancreatic cancer	FinnGen R10	IVW	2	0.721028	0.6363	0.257148	0.741264													0.0025037	88.1794	0.141809	0.706489
ANGPTL1	prot-a-96	Sun	Pancreatic cancer	FinnGen R10	IVW	3	-0.099528	0.087877	0.257389	0.741264	0.413268	0.543325	0.586026	-0.0722976	0.0968581	0.455409	-0.0507922	0.111909	0.694416	-0.076017	0.141119	0.644049	0.089165	305.013	1.08119	0.582401	0.166483	0.683257	-0.147455	0.154177	0.514184
CXCL12	3516_60_CXCL12_SDF_1	deCODE	Pancreatic cancer	FinnGen R10	IVW	7	-0.196789	0.174145	0.258464	0.742103	0.0492968	0.483697	0.922784	-0.204809	0.212904	0.336059	-0.19592	0.243123	0.451078	-0.186964	0.294855	0.54942	0.0212988	755.924	3.52721	0.740346	3.22983	0.664601	-0.0266329	0.0488381	0.608962
OMD	5358_3_OMD_OMD	deCODE	Pancreatic cancer	FinnGen R10	Wald ratio	1	-1.09619	0.971149	0.259001	0.742103													0.00164112	58.1205
PVRL4	5734_13_PVRL4_nectin_4	deCODE	Pancreatic cancer	FinnGen R10	Wald ratio	1	-0.755985	0.670278	0.259376	0.742103													0.00164366	58.2187
PTK7	9525_1_PTK7_PTK7	deCODE	Pancreatic cancer	FinnGen R10	IVW	4	-0.326588	0.289253	0.258866	0.742103	0.0143455	1.77051	0.994271	-0.393162	0.337191	0.243618	-0.417595	0.379141	0.351152	-0.421254	0.442521	0.411355	0.00905549	321.082	0.748568	0.861725	0.710471	0.701008	-0.0336394	0.172346	0.863279
PSMB1	12612_37_PSMB1_PSB1	deCODE	Pancreatic cancer	FinnGen R10	IVW	15	-0.0979802	0.0872727	0.261569	0.745647	-0.172918	0.296688	0.569981	-0.112034	0.109469	0.306104	-0.120581	0.113209	0.30485	-0.0094832	0.199876	0.962828	0.0893851	3206.02	10.5644	0.719862	10.4946	0.653075	0.0167774	0.0634846	0.795712
PGLS	17799_9_PGLS_6PGL	deCODE	Pancreatic cancer	FinnGen R10	IVW	9	0.224289	0.199631	0.261217	0.745647	0.761816	0.448793	0.133417	0.165625	0.255587	0.516973	0.0447351	0.371203	0.907048	0.0911312	0.437654	0.840256	0.0215026	762.605	5.42693	0.711121	3.63855	0.82034	-0.0594747	0.0444736	0.222942
POR	2731_29_POR_NADPH_P450_Oxidoreductase	deCODE	Pancreatic cancer	FinnGen R10	IVW	7	-0.177605	0.158303	0.261892	0.745647	0.0011296	0.347075	0.997529	-0.162417	0.179096	0.364473	-0.16116	0.204256	0.460138	-0.133383	0.300115	0.672307	0.0202523	720.145	1.70305	0.944886	1.36819	0.927761	-0.0223516	0.0386259	0.5879
FABP4	GCST90012075	Folkersen_2	Pancreatic cancer	FinnGen R10	IVW	2	-0.279983	0.249778	0.262319	0.745649													0.00596499	120.791	0.00533492	0.941774
CA12	19347_37_CA12_Carbonic_Anhydrase_XII	deCODE	Pancreatic cancer	FinnGen R10	Wald ratio	1	0.885358	0.790579	0.262762	0.7457													0.00104433	36.9663
BCAN	3461_58_BCAN_PGCB	deCODE	Pancreatic cancer	FinnGen R10	IVW	10	-0.162762	0.145716	0.264004	0.748011	-0.716604	0.370379	0.0890602	-0.27825	0.182297	0.126923	-0.331816	0.191195	0.116675	0.236334	0.472396	0.628876	0.0348243	1245.22	9.64451	0.380022	6.99899	0.536742	0.0762541	0.0468821	0.142494
KRT5	11177_16_KRT5_K2C5	deCODE	Pancreatic cancer	FinnGen R10	IVW	7	0.346094	0.312021	0.267344	0.748248	0.13263	0.947934	0.894188	0.430877	0.24997	0.0847587	0.177429	0.28355	0.554525	0.939985	0.51859	0.119846	0.0184403	655.368	17.6183	0.00726029	17.4156	0.00377539	0.023951	0.0992902	0.818963
PDLIM1	11428_31_PDLIM1_PDLI1	deCODE	Pancreatic cancer	FinnGen R10	Wald ratio	1	-0.577998	0.524873	0.270802	0.748248													0.00188344	66.7166
RNPEP	12386_11_RNPEP_AMPB	deCODE	Pancreatic cancer	FinnGen R10	IVW	26	0.0741377	0.0666531	0.266013	0.748248	0.0642055	0.138676	0.647542	-0.00923732	0.105204	0.930032	-0.0167775	0.12016	0.890074	-0.116702	0.179958	0.522577	0.169147	6095.17	27.5914	0.327005	27.5833	0.278005	0.00217028	0.0259695	0.934091
NEGR1	13109_82_NEGR1_NEGR1	deCODE	Pancreatic cancer	FinnGen R10	IVW	6	0.22018	0.198353	0.266982	0.748248	0.287164	0.799153	0.737511	0.280031	0.245647	0.254298	0.295676	0.262592	0.311292	0.334699	0.359146	0.394149	0.0167252	594.331	5.49794	0.358172	5.48741	0.240839	-0.00763187	0.0871198	0.934403
C8G	14708_59_C8G_CO8G	deCODE	Pancreatic cancer	FinnGen R10	IVW	27	0.0872746	0.0792231	0.270622	0.748248	-0.0481724	0.195343	0.807228	0.0118496	0.0922122	0.897751	-0.018564	0.0926588	0.842768	-0.0309277	0.163833	0.851734	0.175792	6361.46	40.9751	0.0312138	40.0502	0.0288198	0.0335778	0.0441927	0.454478
LCP1	17231_1_LCP1_L_plastin	deCODE	Pancreatic cancer	FinnGen R10	IVW	5	0.190273	0.17182	0.26812	0.748248	0.383749	0.291752	0.279896	0.260595	0.192428	0.175656	0.269546	0.180878	0.21042	0.291731	0.292497	0.375028	0.01404	498.459	4.03571	0.401195	3.26637	0.352351	-0.0323726	0.0385114	0.462289
CD36	2973_15_CD36_CD36_ANTIGEN	deCODE	Pancreatic cancer	FinnGen R10	IVW	12	-0.128804	0.116029	0.266955	0.748248	-0.3826	0.222661	0.116489	-0.0533042	0.161162	0.740834	-0.0555022	0.163966	0.741361	0.0406357	0.258325	0.877855	0.0486851	1735.39	9.72979	0.554844	7.94625	0.634087	0.0416014	0.0311506	0.211316
ADAMTS13	3175_51_ADAMTS13_ATS13	deCODE	Pancreatic cancer	FinnGen R10	IVW	40	0.0625022	0.0568225	0.271352	0.748248	0.115414	0.0889976	0.202512	0.0892792	0.0591992	0.131525	0.100439	0.0538142	0.069516	0.2367	0.116724	0.0494442	0.411998	15114.2	80.9041	9.3e-05	79.6445	8.88e-05	-0.0146985	0.01896	0.442998
CADM1	3326_58_CADM1_Nectin_like_protein_2	deCODE	Pancreatic cancer	FinnGen R10	IVW	9	-0.196472	0.178258	0.270385	0.748248	-0.108059	0.457835	0.820173	-0.129088	0.232126	0.578135	-0.140896	0.251977	0.591356	-0.428598	0.375829	0.287106	0.0218011	775.301	4.20488	0.838181	4.16093	0.761066	-0.00904028	0.0431198	0.839908
PI3	4982_54_PI3_Elafin	deCODE	Pancreatic cancer	FinnGen R10	IVW	10	0.105282	0.0944939	0.265208	0.748248	-0.145907	0.196168	0.478277	0.0715152	0.115599	0.536146	0.0146321	0.124874	0.909295	0.00980955	0.206899	0.96322	0.0746905	2699.8	4.89885	0.843035	2.76381	0.948295	0.0528538	0.0361721	0.182101
BOLA3	5980_55_BOLA3_BOLA3	deCODE	Pancreatic cancer	FinnGen R10	IVW	2	-0.303005	0.273842	0.268513	0.748248													0.00815865	289.918	0.559226	0.454572
FBLN1	6470_19_FBLN1_fibulin_1	deCODE	Pancreatic cancer	FinnGen R10	IVW	12	-0.137599	0.124502	0.269074	0.748248	0.0275768	0.218339	0.901996	-0.176703	0.156827	0.259854	-0.149723	0.169477	0.395898	-0.284826	0.253791	0.285641	0.0346739	1233.08	10.35	0.499207	9.50194	0.48522	-0.0231408	0.0251285	0.378784
PTPRJ	8250_2_PTPRJ_PTPRJ	deCODE	Pancreatic cancer	FinnGen R10	Wald ratio	1	0.644916	0.585963	0.271067	0.748248													0.00185931	65.8714
PRPSAP1	9478_69_PRPSAP1_KPRA	deCODE	Pancreatic cancer	FinnGen R10	IVW	2	-0.456309	0.410182	0.265943	0.748248													0.00415194	147.285	0.0423727	0.836911
BRSK2	9790_28_BRSK2_BR_serine_threonine_kinase_2	deCODE	Pancreatic cancer	FinnGen R10	IVW	6	-0.181993	0.164247	0.267841	0.748248	0.406645	0.355448	0.31642	-0.136656	0.182886	0.45493	-0.0476924	0.188858	0.810684	-0.624186	0.368592	0.151151	0.0197707	703.45	5.32264	0.377787	1.8356	0.765963	-0.0738337	0.0395391	0.135244
FBP2	9867_23_FBP2_F16P2	deCODE	Pancreatic cancer	FinnGen R10	IVW	5	-0.218942	0.198848	0.270874	0.748248	0.268729	0.732245	0.737983	-0.0771748	0.253469	0.760767	-0.0121326	0.280596	0.967584	-0.088501	0.392237	0.832548	0.0174276	619.081	7.40265	0.116079	6.30043	0.0978741	-0.0658032	0.0908317	0.521175
PF4V1	prot-a-2251	Sun	Pancreatic cancer	FinnGen R10	IVW	5	-0.0761177	0.0686749	0.267699	0.748248	-1.61113	0.6601	0.0924401	-0.0393835	0.0771274	0.609611	-0.0401558	0.0849502	0.661066	-0.0731997	0.172204	0.692651	0.158028	561.496	6.91471	0.140465	1.44798	0.694328	0.757141	0.323827	0.101396
CD72	7009_8_CD72_CD72	deCODE	Pancreatic cancer	FinnGen R10	IVW	4	0.308651	0.281398	0.272708	0.750804	0.412403	0.533501	0.520372	0.316697	0.316454	0.31694	0.400844	0.40243	0.392635	0.137946	0.455767	0.781916	0.0134277	476.841	0.675732	0.878897	0.623335	0.732225	-0.0119603	0.0522502	0.84022
EGFLAM	12338_27_EGFLAM_EGFLA	deCODE	Pancreatic cancer	FinnGen R10	IVW	14	0.118703	0.108621	0.274471	0.752564	0.353369	0.176841	0.0688684	0.281673	0.149077	0.0588315	0.240288	0.182382	0.210421	0.226666	0.278921	0.431048	0.061707	2210.3	11.7447	0.548679	8.917	0.710003	-0.0440965	0.0262232	0.118468
AGT	3484_60_AGT_Angiotensinogen	deCODE	Pancreatic cancer	FinnGen R10	IVW	15	0.132866	0.121518	0.274223	0.752564	0.571851	0.220682	0.0223728	0.272784	0.16939	0.107312	0.297764	0.185952	0.131628	0.249147	0.280829	0.389967	0.0394703	1404.09	21.9259	0.0801494	14.9437	0.310881	-0.0722991	0.0293355	0.0284241
BCL10	8768_4_BCL10_Bcl_10	deCODE	Pancreatic cancer	FinnGen R10	Wald ratio	1	0.734059	0.672469	0.275014	0.752564													0.00139514	49.3632
CPQ	9394_19_CPQ_Aminopeptidase	deCODE	Pancreatic cancer	FinnGen R10	IVW	29	-0.0544214	0.0498606	0.275066	0.752564	-0.164265	0.0744005	0.0359343	-0.0515677	0.0708737	0.466859	-0.0980087	0.0726951	0.188395	-0.0346429	0.113128	0.761697	0.304283	11155.8	25.4945	0.60081	21.5377	0.760483	0.0302571	0.0152109	0.0569016
SPG20	11161_5_SPG20_SPG20	deCODE	Pancreatic cancer	FinnGen R10	Wald ratio	1	-0.787099	0.724384	0.277224	0.755504													0.00114061	40.3745
TSG101	13044_5_TSG101_TS101	deCODE	Pancreatic cancer	FinnGen R10	IVW	6	-0.211634	0.19457	0.276727	0.755504	-0.417535	0.450217	0.406208	-0.259998	0.225736	0.249412	-0.292586	0.231677	0.262314	-0.0783871	0.373011	0.841848	0.0155593	553.876	1.74096	0.8837	1.48376	0.829514	0.0222658	0.0439046	0.638737
DAPK2	prot-c-4355_13_1	Suhre	Pancreatic cancer	FinnGen R10	Wald ratio	1	0.104167	0.0959092	0.277435	0.755504													0.0700762	74.7541
CASS4	12855_16_CASS4_CT032	deCODE	Pancreatic cancer	FinnGen R10	Wald ratio	1	-0.682459	0.63005	0.278728	0.75667													0.00160582	56.8957
FLRT2	13122_19_FLRT2_FLRT2	deCODE	Pancreatic cancer	FinnGen R10	IVW	16	0.104534	0.0964424	0.278407	0.75667	-0.16817	0.21538	0.447917	0.0431307	0.125444	0.730978	0.0575511	0.126646	0.656029	0.0720099	0.181026	0.69639	0.080222	2878.34	16.7669	0.332987	14.6448	0.402855	0.0418075	0.0293529	0.176265
FLT4	prot-a-1129	Sun	Pancreatic cancer	FinnGen R10	IVW	2	-0.135798	0.125751	0.280187	0.758282													0.0362118	121.961	0.00564858	0.94009
CST7	prot-a-705	Sun	Pancreatic cancer	FinnGen R10	IVW	13	0.0445398	0.0412143	0.279836	0.758282	0.0277298	0.106763	0.799867	0.0570994	0.0590195	0.333311	0.120168	0.0883621	0.198849	0.0484594	0.107145	0.659135	0.609405	2262.13	10.7062	0.554255	10.677	0.470704	0.0081251	0.0476035	0.867572
ICAM5	prot-a-1402	Sun	Pancreatic cancer	FinnGen R10	IVW	10	0.0344143	0.0319397	0.281267	0.758857	0.0130883	0.0707593	0.857857	0.0254814	0.0400595	0.524719	0.0189966	0.0450762	0.683326	-0.00314125	0.0640172	0.961936	0.592855	2343.07	3.35906	0.948345	3.24499	0.918056	0.0121181	0.0358784	0.74424
CXCL1	prot-c-2985_35_1	Suhre	Pancreatic cancer	FinnGen R10	IVW	3	-0.0379553	0.0351964	0.280863	0.758857	1.18404	0.584014	0.291715	-0.0339814	0.0357585	0.341959	-0.0341883	0.0355506	0.437683	0.0145106	0.0610441	0.834241	0.572206	887.311	4.40107	0.110744	0.00697103	0.93346	-1.24955	0.596099	0.283373
GCA	12594_5_GCA_GRAN	deCODE	Pancreatic cancer	FinnGen R10	IVW	4	0.124479	0.116834	0.286678	0.760247	0.00854419	0.207883	0.97095	0.119666	0.120908	0.322305	0.108644	0.116351	0.419309	0.294787	0.242996	0.311885	0.0434353	1575.4	1.18035	0.757722	0.725731	0.69568	0.0438652	0.0650575	0.569641
OGN	17224_12_OGN_MIME	deCODE	Pancreatic cancer	FinnGen R10	IVW	7	0.17091	0.160516	0.286988	0.760247	2.23153	1.64909	0.233956	0.0742834	0.207393	0.720211	0.0943333	0.229092	0.694813	-0.0479017	0.303505	0.87977	0.0243866	866.665	7.22199	0.300805	5.48967	0.35908	-0.43581	0.346953	0.264574
ITLN1	18830_1_ITLN1_Omentin	deCODE	Pancreatic cancer	FinnGen R10	IVW	6	0.270322	0.252863	0.285049	0.760247	0.779436	0.457658	0.16376	0.399826	0.321929	0.214248	0.395007	0.440433	0.410893	0.308463	0.471828	0.542134	0.0104821	371.374	3.69824	0.593626	1.91696	0.751028	-0.0547423	0.0410164	0.252896
CLSTN2	18882_7_CLSTN2_CSTN2	deCODE	Pancreatic cancer	FinnGen R10	IVW	41	-0.0648848	0.0605067	0.28356	0.760247	0.0869535	0.145488	0.553516	-0.0224733	0.085792	0.793359	-0.0324893	0.0928172	0.728149	-0.174376	0.137463	0.211944	0.192832	6896.52	23.6903	0.981108	22.3733	0.984902	-0.0230831	0.0201142	0.258124
LRP4	19558_10_LRP4_LRP4	deCODE	Pancreatic cancer	FinnGen R10	IVW	15	-0.0739181	0.0692925	0.286083	0.760247	0.0998335	0.206301	0.636492	-0.0770032	0.0839248	0.358867	-0.059939	0.0846984	0.490761	0.0880784	0.168404	0.60914	0.141977	5236.7	15.1851	0.365617	14.2947	0.353422	-0.0472389	0.0524943	0.384548
NOTCH1	5107_7_NOTCH1_Notch_1	deCODE	Pancreatic cancer	FinnGen R10	IVW	9	0.203939	0.190862	0.285289	0.760247	0.176904	0.519229	0.743322	0.258418	0.245104	0.291738	0.256564	0.263249	0.358302	0.280606	0.30639	0.386522	0.0169327	598.73	2.9691	0.936282	2.96597	0.888133	0.00233428	0.0416935	0.956917
S100A9	5339_49_S100A9_calgranulin_B	deCODE	Pancreatic cancer	FinnGen R10	Wald ratio	1	-0.810898	0.760065	0.286026	0.760247													0.00110383	39.0725
CECR1	6077_63_CECR1_CECR1	deCODE	Pancreatic cancer	FinnGen R10	IVW	49	-0.0451958	0.0420908	0.282926	0.760247	-0.0685701	0.0925327	0.462358	-0.0654094	0.0669564	0.328621	-0.0828043	0.0648299	0.207656	-0.0494749	0.109752	0.654171	0.376917	13652.6	60.7387	0.102594	60.6264	0.0875324	0.00494312	0.0167548	0.769273
PMEL	6472_40_PMEL_GP100	deCODE	Pancreatic cancer	FinnGen R10	IVW	6	0.207277	0.193543	0.284186	0.760247	0.296972	0.349686	0.443579	0.170876	0.156296	0.274269	0.159054	0.159994	0.365805	-0.00498435	0.283637	0.986659	0.046489	1677.99	11.5748	0.0411014	11.2789	0.0236021	-0.0193133	0.0596149	0.762195
SCUBE1	8989_40_SCUBE1_SCUB1	deCODE	Pancreatic cancer	FinnGen R10	IVW	16	-0.122346	0.114437	0.28502	0.760247	0.187503	0.305664	0.54943	-0.23454	0.158887	0.139906	-0.139725	0.198799	0.492916	-0.181623	0.228721	0.439532	0.0431801	1533.45	15.2716	0.432034	14.0696	0.444536	-0.0378929	0.0346484	0.292574
LAMC1	prot-a-1695	Sun	Pancreatic cancer	FinnGen R10	IVW	2	-0.115242	0.108332	0.287426	0.760247													0.05394	184.565	0.0521117	0.819429
MINPP1	prot-a-1903	Sun	Pancreatic cancer	FinnGen R10	IVW	2	0.187548	0.176223	0.287207	0.760247													0.0220073	73.41	0.179118	0.672133
CD55	prot-a-453	Sun	Pancreatic cancer	FinnGen R10	IVW	5	-0.0630392	0.0591522	0.286554	0.760247	-0.162644	0.195379	0.466225	-0.0658411	0.0678599	0.331921	-0.0679878	0.0743033	0.411958	-0.0641072	0.106435	0.579443	0.172147	607.778	1.76014	0.779767	1.47401	0.688281	0.0399773	0.074737	0.629822
CCL13	GCST90274824	Zhao	Pancreatic cancer	FinnGen R10	IVW	8	-0.120234	0.113683	0.290224	0.760561	0.106418	0.220826	0.646945	-0.0895092	0.143026	0.531428	-0.0581849	0.154785	0.718118	-0.109383	0.193704	0.589913	0.0516625	759.312	3.55704	0.829148	2.1237	0.907977	-0.0419172	0.0350121	0.276372
IRF2	12801_33_IRF2_IRF2	deCODE	Pancreatic cancer	FinnGen R10	Wald ratio	1	-1.02273	0.967494	0.290472	0.760561													0.00108897	38.562
TP53I3	17748_21_TP53I3_QORX	deCODE	Pancreatic cancer	FinnGen R10	IVW	10	0.0708619	0.0668261	0.288966	0.760561	0.238728	0.160738	0.175793	0.0934816	0.0787661	0.235296	0.093429	0.0825226	0.286828	0.10246	0.121741	0.4218	0.111277	4050.04	3.86848	0.919854	2.54992	0.959363	-0.0638126	0.055572	0.284025
ITIH3	7145_1_ITIH3_ITIH3	deCODE	Pancreatic cancer	FinnGen R10	IVW	13	-0.0690512	0.0653376	0.290586	0.760561	-0.00342374	0.18622	0.985661	-0.000481008	0.0883161	0.995654	-0.0171248	0.0887817	0.850274	-0.00217994	0.125022	0.986375	0.172126	6273.75	19.4308	0.0786492	19.1555	0.058359	-0.0264533	0.0665317	0.698529
TFF1	9185_15_TFF1_TFF1	deCODE	Pancreatic cancer	FinnGen R10	IVW	22	0.0828115	0.0781079	0.289045	0.760561	0.17987	0.14773	0.237562	0.100184	0.106305	0.345979	0.0916849	0.106735	0.400043	-0.00810646	0.162195	0.960611	0.128467	4658.96	8.15387	0.994457	7.55474	0.994428	-0.0214522	0.0277147	0.447962
SECTM1	prot-a-2663	Sun	Pancreatic cancer	FinnGen R10	IVW	3	-0.0960978	0.0905314	0.288469	0.760561	-0.133006	0.342281	0.76405	-0.0900659	0.105352	0.392606	-0.172504	0.115857	0.274932	0.00248978	0.136185	0.987073	0.07907	268.868	1.35748	0.507256	1.34028	0.246984	0.01086	0.0958758	0.928195
CFHR5	prot-a-521	Sun	Pancreatic cancer	FinnGen R10	IVW	4	0.0877152	0.0828654	0.289816	0.760561	-0.0209904	0.14063	0.89504	0.106742	0.0944746	0.258541	-0.00141248	0.101546	0.989775	0.177496	0.14972	0.321161	0.12369	435.768	1.50884	0.680232	0.593512	0.743225	0.0554383	0.0579458	0.439669
CXCL9	GCST90274784	Zhao	Pancreatic cancer	FinnGen R10	IVW	2	0.258258	0.247283	0.29631	0.761239													0.01091	155.821	2.54888	0.110373
ULK3	12437_18_ULK3_ULK3	deCODE	Pancreatic cancer	FinnGen R10	Wald ratio	1	-0.458709	0.437328	0.294229	0.761239													0.00288074	102.128
SF3B4	13449_25_SF3B4_SF3B4	deCODE	Pancreatic cancer	FinnGen R10	Wald ratio	1	0.957666	0.912277	0.293832	0.761239													0.00121397	42.9611
ANTXR2	15559_5_ANTXR2_ANTR2	deCODE	Pancreatic cancer	FinnGen R10	IVW	10	0.123351	0.118019	0.29594	0.761239	-0.0659432	0.257595	0.804414	0.0334804	0.162877	0.837137	0.100457	0.159243	0.54383	0.0709641	0.279424	0.805229	0.0446816	1596.94	10.6283	0.30205	9.74458	0.283413	0.0325306	0.038192	0.419111
EPHA4	16288_17_EPHA4_EPHA4	deCODE	Pancreatic cancer	FinnGen R10	IVW	14	-0.13488	0.129705	0.298387	0.761239	0.321146	0.346794	0.372673	-0.0931804	0.186031	0.616452	-0.0317873	0.252881	0.901892	-0.09035	0.291301	0.761355	0.0349754	1241.49	20.506	0.0832919	17.368	0.136271	-0.0525967	0.0357204	0.166635
ENO3	16616_137_ENO3_ENOB	deCODE	Pancreatic cancer	FinnGen R10	IVW	20	-0.0781702	0.0752151	0.29867	0.761239	-5.35e-05	0.166475	0.999747	-0.0285779	0.103693	0.782854	-0.0109337	0.106847	0.919567	-0.334453	0.194314	0.101458	0.116868	4226.66	11.5079	0.905569	11.2313	0.884286	-0.0147154	0.0279767	0.605318
CD14	16914_104_CD14_sCD14	deCODE	Pancreatic cancer	FinnGen R10	IVW	8	-0.11276	0.106889	0.291461	0.761239	-0.272504	0.450069	0.567047	-0.056829	0.131398	0.665382	-0.0494968	0.126006	0.706146	-0.0674452	0.172064	0.706736	0.0585803	2101.62	3.82601	0.799585	3.6925	0.718206	0.0340381	0.0931562	0.727358
HDGFRP3	18899_82_HDGFRP3_HDGR3	deCODE	Pancreatic cancer	FinnGen R10	Wald ratio	1	0.389543	0.370394	0.292937	0.761239													0.0037927	134.632
SLIT2	18930_28_SLIT2_SLIT2	deCODE	Pancreatic cancer	FinnGen R10	IVW	3	-0.265608	0.253044	0.293878	0.761239	0.406058	2.62122	0.902158	-0.241659	0.2776	0.384012	-0.213554	0.321969	0.575376	-0.231852	0.352651	0.578438	0.00915919	324.977	0.0886346	0.95665	0.0223572	0.881141	-0.0623448	0.242168	0.839589
TFF3	4721_54_TFF3_TFF3	deCODE	Pancreatic cancer	FinnGen R10	IVW	4	-0.281637	0.268117	0.293522	0.761239	-0.195798	0.584365	0.769458	-0.263323	0.32022	0.410894	-0.253891	0.39607	0.567115	-0.250498	0.401485	0.576898	0.00978243	346.761	0.224431	0.973552	0.1971	0.906151	-0.0116235	0.070308	0.88389
GSN	4775_34_GSN_Gelsolin	deCODE	Pancreatic cancer	FinnGen R10	IVW	6	0.145729	0.139833	0.297336	0.761239	0.204829	0.262064	0.478125	0.248236	0.165869	0.134503	0.237381	0.166331	0.212882	0.237381	0.230967	0.351186	0.0203629	724.267	3.00321	0.69949	2.93211	0.56925	-0.0133542	0.0500813	0.802921
CRISPLD2	5691_2_CRISPLD2_CRLD2	deCODE	Pancreatic cancer	FinnGen R10	IVW	39	-0.0718617	0.0691078	0.29841	0.761239	0.131665	0.146721	0.375317	-0.0802243	0.103575	0.438605	-0.0863531	0.121147	0.480328	-0.158812	0.177786	0.377332	0.140293	5002.35	32.3439	0.727927	29.871	0.791018	-0.0300695	0.0191217	0.12434
EMILIN3	8773_172_EMILIN3_EMIL3	deCODE	Pancreatic cancer	FinnGen R10	IVW	7	0.103466	0.0990703	0.296313	0.761239	-0.260315	0.30279	0.429227	0.11109	0.125202	0.374922	0.12389	0.129995	0.37737	0.371213	0.197567	0.109317	0.0725221	2631.6	6.34116	0.386078	4.72467	0.450397	0.101272	0.0796529	0.259514
RIPK2	8970_9_RIPK2_RIPK2	deCODE	Pancreatic cancer	FinnGen R10	Wald ratio	1	-0.570994	0.545668	0.295371	0.761239													0.00164176	58.1217
TIGIT	9638_2_TIGIT_TIGIT	deCODE	Pancreatic cancer	FinnGen R10	Wald ratio	1	0.544696	0.522583	0.297266	0.761239													0.00253092	89.7333
THSD1	prot-a-2975	Sun	Pancreatic cancer	FinnGen R10	Wald ratio	1	-0.175399	0.16806	0.29664	0.761239													0.0426218	146.869
TNFRSF11A	prot-a-3036	Sun	Pancreatic cancer	FinnGen R10	Wald ratio	1	-0.184286	0.176861	0.297419	0.761239													0.0184083	61.8679
ENPP5	prot-a-947	Sun	Pancreatic cancer	FinnGen R10	IVW	18	-0.027481	0.0262119	0.294447	0.761239	-0.000313826	0.0461025	0.994653	-0.0346137	0.0331119	0.295858	-0.039142	0.0305697	0.217593	-0.0504768	0.0489311	0.316719	0.916072	3609.92	13.8427	0.678207	13.3295	0.648528	-0.0177699	0.0248072	0.484119
ADH1C	15525_294_ADH1C_ADH1G	deCODE	Pancreatic cancer	FinnGen R10	IVW	5	-0.221447	0.213484	0.299595	0.76204	0.262004	0.605682	0.694532	-0.169524	0.244592	0.488253	-0.061267	0.259224	0.824773	-0.571394	0.443616	0.267194	0.0140394	498.921	2.08252	0.720585	1.35503	0.71611	-0.0497383	0.0583145	0.456383
SORCS1	15636_49_SORCS1_SORC1	deCODE	Pancreatic cancer	FinnGen R10	IVW	2	-0.479212	0.464313	0.302031	0.76204													0.003014	106.767	0.471029	0.492514
PDE4A	18918_86_PDE4A_PDE4A	deCODE	Pancreatic cancer	FinnGen R10	Wald ratio	1	0.600656	0.580236	0.300579	0.76204													0.00189382	67.121
IL17RD	3376_49_IL17RD_IL_17_RD	deCODE	Pancreatic cancer	FinnGen R10	IVW	22	-0.0606383	0.0586247	0.300974	0.76204	0.0547391	0.125111	0.66642	-0.0287862	0.0898243	0.748611	-0.0162831	0.0948351	0.865318	-0.00938053	0.149227	0.950472	0.232089	8482.35	27.4066	0.157798	25.8701	0.170144	-0.0262764	0.0241098	0.288731
LILRB1	5090_49_LILRB1_ILT_2	deCODE	Pancreatic cancer	FinnGen R10	IVW	53	-0.0292315	0.0282779	0.301265	0.76204	-0.00380626	0.0434369	0.930516	-0.0633431	0.040866	0.121136	-0.0219534	0.0352462	0.5361	0.0105039	0.0672258	0.876443	0.846693	32396.5	58.1953	0.257935	57.4566	0.248394	-0.00911604	0.0112579	0.421846
IGSF8	6984_6_IGSF8_IGSF8	deCODE	Pancreatic cancer	FinnGen R10	IVW	5	-0.200715	0.193902	0.300607	0.76204	-0.524649	0.418274	0.29856	-0.145707	0.218712	0.505281	-0.265126	0.243655	0.337714	0.0535448	0.309088	0.87088	0.0135643	482.092	1.49231	0.828003	0.728353	0.866516	0.0368233	0.0421298	0.446426
COL11A2	prot-a-615	Sun	Pancreatic cancer	FinnGen R10	IVW	5	0.0623535	0.0603725	0.301692	0.76204	0.05735	0.170706	0.759027	0.0492758	0.0753749	0.513278	-0.0130773	0.085235	0.885491	0.125156	0.139134	0.419224	0.115413	390.96	6.38714	0.172042	6.38465	0.0943243	0.00186558	0.0545235	0.974854
RPS6KA1	12329_21_RPS6KA1_KS6A1	deCODE	Pancreatic cancer	FinnGen R10	IVW	4	-0.27371	0.267631	0.306442	0.764604	1.06479	1.22177	0.475367	-0.282825	0.306516	0.35616	0.0245368	0.364584	0.950577	-0.580094	0.475285	0.309452	0.00835541	296.345	1.70278	0.636315	0.442078	0.801685	-0.106909	0.0952154	0.3782
DSC2	13126_52_DSC2_DSC2	deCODE	Pancreatic cancer	FinnGen R10	IVW	12	-0.111203	0.108551	0.305632	0.764604	-0.0183875	0.257213	0.94442	-0.00198902	0.149497	0.989385	0.0249275	0.198085	0.902127	0.0603875	0.228631	0.796565	0.0514256	1829.35	9.94476	0.535363	9.78633	0.459435	-0.0148128	0.0372151	0.698971
STARD5	17383_4_STARD5_STAR5	deCODE	Pancreatic cancer	FinnGen R10	IVW	15	0.106651	0.104398	0.306977	0.764604	-0.116022	0.167334	0.500289	0.0459243	0.148885	0.757737	0.004862	0.136065	0.972	0.317093	0.273809	0.266205	0.0614051	2194.57	13.135	0.515923	10.2357	0.674555	0.0412964	0.0242531	0.112393
PYY	3727_35_PYY_PYY	deCODE	Pancreatic cancer	FinnGen R10	IVW	5	0.27383	0.267458	0.30592	0.764604	0.449598	1.35221	0.761397	0.311913	0.35134	0.374659	0.322851	0.427116	0.491791	0.403902	0.460704	0.430144	0.00866764	307.182	3.0298	0.552852	3.01214	0.389758	-0.0134188	0.101185	0.902892
BID	5798_3_BID_BID	deCODE	Pancreatic cancer	FinnGen R10	IVW	2	0.341835	0.334495	0.306808	0.764604													0.00451071	159.815	0.315923	0.574068
SDF2L1	6990_44_SDF2L1_SDF2L	deCODE	Pancreatic cancer	FinnGen R10	Wald ratio	1	-0.728393	0.710849	0.305514	0.764604													0.00128473	45.4944
RARRES1	prot-a-2493	Sun	Pancreatic cancer	FinnGen R10	IVW	14	0.0314046	0.0306077	0.304875	0.764604	0.0522546	0.0516563	0.331701	0.0147663	0.0395113	0.70861	0.0133976	0.0353416	0.710742	0.0189738	0.0568234	0.743773	0.805753	3088.63	11.9837	0.528985	11.7326	0.467387	-0.0124864	0.0249199	0.625393
DNAJC30	prot-a-849	Sun	Pancreatic cancer	FinnGen R10	Wald ratio	1	-0.138173	0.134443	0.304069	0.764604													0.0382942	131.363
PPID	prot-c-5202_4_3	Suhre	Pancreatic cancer	FinnGen R10	Wald ratio	1	0.082728	0.0807128	0.305379	0.764604													0.103256	113.533
CDCP1	16818_200_CDCP1_CDCP1	deCODE	Pancreatic cancer	FinnGen R10	IVW	20	-0.0892871	0.0876625	0.308425	0.766214	-0.0138387	0.18081	0.939836	-0.0443288	0.122906	0.718344	-0.0251532	0.129507	0.848063	0.0165855	0.205789	0.936607	0.0791613	2827.07	17.1456	0.580002	16.918	0.528749	-0.010715	0.0224583	0.639028
CHKB	7761_125_CHKB_CHKB	deCODE	Pancreatic cancer	FinnGen R10	IVW	11	-0.24637	0.241924	0.308498	0.766214	0.0881402	0.457066	0.851366	0.145624	0.222488	0.512773	0.198093	0.232892	0.414907	0.265992	0.358354	0.475002	0.0329556	1170.03	23.9486	0.00773794	22.1029	0.00855841	-0.0384016	0.044297	0.408507
VTN	13125_45_VTN_Vitronectin	deCODE	Pancreatic cancer	FinnGen R10	IVW	39	0.0213408	0.0209938	0.309378	0.766224	-0.0386791	0.0512928	0.455571	0.0358236	0.0303414	0.237729	0.0300477	0.0321837	0.356389	0.0341633	0.0479413	0.480443	1.51092	58773.9	30.6716	0.794982	29.0268	0.822316	0.0346499	0.0270178	0.20765
RBP7	14208_3_RBP7_RET7	deCODE	Pancreatic cancer	FinnGen R10	IVW	3	-0.272027	0.267525	0.309236	0.766224	-1.72499	2.06787	0.557396	-0.242449	0.289272	0.401954	-0.153501	0.293765	0.653416	-0.546221	0.458475	0.355716	0.00829399	294.795	0.812848	0.666028	0.310746	0.577223	0.201865	0.284882	0.607544
GZMA	3440_7_GZMA_granzyme_A	deCODE	Pancreatic cancer	FinnGen R10	IVW	7	0.184108	0.181393	0.310119	0.766976	0.022441	0.282178	0.939698	0.0867947	0.228402	0.703939	0.0273485	0.263695	0.920777	0.189318	0.363181	0.620847	0.032508	1166	4.73148	0.578684	4.17207	0.524917	0.0216353	0.0289265	0.488162
MYOM2	13534_20_MYOM2_MYOM2	deCODE	Pancreatic cancer	FinnGen R10	IVW	8	-0.254218	0.251896	0.31287	0.771747	-0.318029	0.778614	0.697117	-0.18586	0.381465	0.626098	-0.201637	0.558293	0.728629	-0.156973	0.645888	0.814946	0.011677	412.637	11.444	0.120389	11.428	0.0760144	0.00611387	0.0667522	0.930005
AES	18396_10_AES_AES	deCODE	Pancreatic cancer	FinnGen R10	Wald ratio	1	-0.694665	0.688428	0.312946	0.771747													0.00136063	48.1311
ECM1	prot-c-3366_51_2	Suhre	Pancreatic cancer	FinnGen R10	IVW	5	0.0355569	0.0352686	0.313371	0.771747	0.0208478	0.0815856	0.81483	0.0316196	0.0368643	0.391041	0.0214831	0.0424533	0.639444	0.0720399	0.0688875	0.354701	0.490043	667.86	1.41007	0.842442	1.3701	0.712558	0.00898211	0.0449244	0.854314
DYNLL2	11493_169_DYNLL2_DYL2	deCODE	Pancreatic cancer	FinnGen R10	Wald ratio	1	-0.691884	0.688689	0.31507	0.771909													0.00136172	48.208
INHBB	13676_46_INHBB_Inhibin_bB_chain	deCODE	Pancreatic cancer	FinnGen R10	IVW	11	0.0892757	0.0888871	0.3152	0.771909	0.132585	0.156958	0.420157	0.128097	0.101327	0.20616	0.12132	0.0968997	0.239055	0.0774288	0.223873	0.736614	0.0803985	2965.57	6.61839	0.760913	6.50631	0.688368	-0.0105105	0.0313943	0.745455
COL10A1	15653_9_COL10A1_COAA1	deCODE	Pancreatic cancer	FinnGen R10	IVW	11	0.10973	0.109211	0.315017	0.771909	0.163369	0.213751	0.464257	0.106572	0.140149	0.447003	0.112654	0.14227	0.446836	0.0520765	0.209347	0.808583	0.0509234	1825.72	7.15632	0.71061	7.0711	0.629717	-0.00932775	0.0319533	0.776966
LPO	4801_13_LPO_PERL	deCODE	Pancreatic cancer	FinnGen R10	IVW	11	0.090699	0.0901886	0.314579	0.771909	-0.158503	0.200724	0.450029	0.110644	0.110895	0.318405	0.0877441	0.10873	0.438442	0.156227	0.169315	0.377888	0.0718646	2591.98	10.9786	0.35919	9.03727	0.433841	0.0488362	0.0351231	0.197819
RTN4IP1	18180_58_RTN4IP1_RT4I1	deCODE	Pancreatic cancer	FinnGen R10	IVW	2	-0.445745	0.444312	0.315752	0.772181													0.00353105	125.124	0.444906	0.504764
QSOX2	8397_147_QSOX2_QSOX2	deCODE	Pancreatic cancer	FinnGen R10	IVW	24	0.0712092	0.0712455	0.317557	0.775512	0.0842947	0.147767	0.574147	0.127173	0.0950699	0.181001	0.0916873	0.0898998	0.318393	0.0233043	0.171639	0.89318	0.139944	5080.53	10.7427	0.985663	10.7325	0.978359	-0.0029284	0.0289712	0.920403
CSF1R	13682_47_CSF1R_M_CSF_R	deCODE	Pancreatic cancer	FinnGen R10	IVW	10	0.180296	0.181104	0.319475	0.778516	-0.219067	0.550865	0.701268	0.193246	0.238519	0.41783	0.163292	0.266076	0.554603	-0.252237	0.340242	0.477381	0.0248843	882.652	7.37122	0.59853	6.78194	0.560333	0.0398248	0.0518791	0.464749
CRYZ	13983_27_CRYZ_QOR	deCODE	Pancreatic cancer	FinnGen R10	IVW	33	0.0327498	0.0329103	0.319676	0.778516	0.0733606	0.0649017	0.267005	0.0332747	0.0476107	0.48462	0.0378583	0.0398085	0.348727	-0.0222715	0.0729596	0.762147	0.492849	18178.8	39.2491	0.176825	38.5338	0.165548	-0.0175666	0.0231567	0.453825
INSL5	10462_14_INSL5_INSL5	deCODE	Pancreatic cancer	FinnGen R10	Wald ratio	1	0.632834	0.638206	0.3214	0.779772													0.00163167	57.7494
PNLIPRP1	6627_25_PNLIPRP1_LIPR1	deCODE	Pancreatic cancer	FinnGen R10	IVW	7	0.175739	0.177064	0.320946	0.779772	-0.0384072	0.517871	0.943756	0.257737	0.21592	0.232607	-0.0189791	0.235991	0.938516	0.456038	0.344413	0.233674	0.0224335	798.715	5.2595	0.510987	5.0631	0.408228	0.0265023	0.0601778	0.678036
SEMA3C	prot-a-2671	Sun	Pancreatic cancer	FinnGen R10	Wald ratio	1	-0.204166	0.205953	0.321528	0.779772													0.014924	49.9802
FAM3B	prot-a-1050	Sun	Pancreatic cancer	FinnGen R10	IVW	9	0.0612765	0.0618925	0.322151	0.780203	-0.000134343	0.122743	0.999157	0.021139	0.0872036	0.808462	-0.113305	0.0992999	0.286856	0.111306	0.148673	0.475493	0.288977	1014.86	12.453	0.132108	11.7229	0.110048	0.0251535	0.0380956	0.530198
AKR1B1	prot-a-68	Sun	Pancreatic cancer	FinnGen R10	Wald ratio	1	-0.194794	0.197495	0.323973	0.783532													0.0189477	63.7156
ENPP6	15579_26_ENPP6_ENPP6	deCODE	Pancreatic cancer	FinnGen R10	IVW	2	0.460776	0.468158	0.325002	0.783855													0.00304472	107.902	0.252076	0.615617
NISCH	prot-a-2052	Sun	Pancreatic cancer	FinnGen R10	Wald ratio	1	0.309155	0.313854	0.32461	0.783855													0.00982106	32.721
SMAP1	11649_3_SMAP1_SMAP1	deCODE	Pancreatic cancer	FinnGen R10	IVW	17	0.0701798	0.0714141	0.325747	0.784571	0.097094	0.178019	0.593488	0.0716012	0.0860776	0.405509	0.0726378	0.0927245	0.44485	0.0905232	0.121159	0.465816	0.127529	4608.56	9.68232	0.882683	9.65508	0.840857	-0.00631904	0.0382857	0.871109
SEMA7A	prot-a-2680	Sun	Pancreatic cancer	FinnGen R10	Wald ratio	1	0.299225	0.305565	0.327456	0.787603													0.0110274	36.785
ARRB1	12643_4_ARRB1_ARRB1	deCODE	Pancreatic cancer	FinnGen R10	Wald ratio	1	-0.579097	0.592629	0.328487	0.787913													0.00274163	97.1994
SCARF1	5129_12_SCARF1_SREC_I	deCODE	Pancreatic cancer	FinnGen R10	IVW	35	-0.0600811	0.061542	0.328935	0.787913	-0.206593	0.108702	0.0661268	-0.066794	0.0886478	0.451164	-0.0546826	0.0833383	0.516143	-0.00375985	0.140869	0.978863	0.182709	6639.68	36.5108	0.352804	33.7471	0.431207	0.0298726	0.0181715	0.109687
PLA2G12B	9380_2_PLA2G12B_sPLA_2__XIII	deCODE	Pancreatic cancer	FinnGen R10	Wald ratio	1	0.485012	0.496287	0.32843	0.787913													0.00393852	139.86
CELA2A	7140_1_CELA2A_ELA2A	deCODE	Pancreatic cancer	FinnGen R10	IVW	4	0.354147	0.364203	0.330858	0.789957	0.334381	0.667315	0.666025	0.288728	0.392949	0.462479	0.278221	0.45255	0.582183	0.243628	0.535222	0.679895	0.0107574	381.889	0.949031	0.813582	0.947781	0.622575	0.00233117	0.0659474	0.975012
PEAR1	8275_31_PEAR1_PEAR1	deCODE	Pancreatic cancer	FinnGen R10	IVW	13	0.111293	0.114337	0.330367	0.789957	0.214051	0.259289	0.426611	0.146741	0.151818	0.333766	0.0900872	0.160785	0.585585	0.140105	0.245004	0.577981	0.048317	1724.07	7.43852	0.827327	7.24355	0.779032	-0.0159634	0.0361526	0.667364
GNPDA1	8909_77_GNPDA1_GNPI1	deCODE	Pancreatic cancer	FinnGen R10	IVW	3	0.285286	0.293559	0.331141	0.789957	2.16365	2.75206	0.575843	0.401546	0.358276	0.262384	0.490533	0.451753	0.391	0.461107	0.460521	0.42216	0.00756562	268.255	1.08939	0.58002	0.618178	0.431725	-0.158345	0.230674	0.617028
BCAM	2816_50_BCAM_BCAM	deCODE	Pancreatic cancer	FinnGen R10	IVW	18	-0.0743136	0.0765979	0.331957	0.790826	-0.138576	0.105423	0.207217	-0.183278	0.104606	0.0797591	-0.150253	0.0945664	0.130515	0.064026	0.197129	0.749301	0.131575	4834.76	15.8651	0.533418	15.078	0.518933	0.0155737	0.0175541	0.388123
FKBP1B	11568_2_FKBP1B_FKB1B	deCODE	Pancreatic cancer	FinnGen R10	IVW	8	-0.117699	0.121753	0.333693	0.793882	0.585851	0.926945	0.550679	-0.188455	0.150868	0.211616	-0.106143	0.154089	0.513097	-0.248456	0.241719	0.338211	0.046238	1657.27	6.83447	0.446316	6.22582	0.398375	-0.160055	0.208981	0.472788
NEK7	12703_6_NEK7_NEK7	deCODE	Pancreatic cancer	FinnGen R10	Wald ratio	1	0.509583	0.528963	0.335366	0.794254													0.00141868	50.1944
NADK	13624_17_NADK_NADK	deCODE	Pancreatic cancer	FinnGen R10	IVW	8	0.175574	0.182357	0.335644	0.794254	0.363267	0.565394	0.5443	0.144577	0.234815	0.538088	0.0919515	0.276321	0.749052	0.413611	0.320727	0.238159	0.0211658	750.517	1.60453	0.978469	1.48153	0.960712	-0.0203786	0.0581065	0.73779
IGFBP4	2950_57_IGFBP4_IGFBP_4	deCODE	Pancreatic cancer	FinnGen R10	Wald ratio	1	-0.624288	0.646696	0.33437	0.794254													0.00153195	54.2712
SERPINA3	4153_11_SERPINA3_alpha_1_antichymotrypsin_complex	deCODE	Pancreatic cancer	FinnGen R10	IVW	33	0.0788394	0.0818883	0.335664	0.794254	-0.0844352	0.150806	0.579575	-0.00938555	0.118066	0.93664	0.0127305	0.126795	0.920652	0.267491	0.209428	0.210705	0.100411	3595.17	21.5528	0.918841	19.8905	0.938123	0.0213328	0.0165457	0.206823
DDX58	12382_2_DDX58_DDX58	deCODE	Pancreatic cancer	FinnGen R10	IVW	10	-0.210906	0.219339	0.336275	0.794624	0.72428	0.299733	0.0420845	0.0819596	0.193951	0.672603	0.0458728	0.190957	0.815538	0.0575292	0.32683	0.864174	0.028664	1017.21	19.2269	0.0233312	6.23559	0.620861	-0.119266	0.0330894	0.00693835
SLAMF1	GCST90274835	Zhao	Pancreatic cancer	FinnGen R10	IVW	5	0.140482	0.148287	0.343454	0.79668	0.665813	0.435725	0.223955	0.125195	0.178066	0.482003	0.149282	0.206849	0.510413	0.0172474	0.254885	0.949298	0.0279625	413.642	2.88608	0.577067	1.24208	0.74293	-0.0844758	0.0658842	0.289879
RPE	12646_2_RPE_RPE	deCODE	Pancreatic cancer	FinnGen R10	IVW	2	0.365975	0.38225	0.338354	0.79668													0.00443018	156.949	0.591533	0.441827
RAB31	13597_20_RAB31_RAB31	deCODE	Pancreatic cancer	FinnGen R10	IVW	6	-0.202315	0.213668	0.343708	0.79668	-0.0396601	0.519796	0.942845	-0.187736	0.244963	0.443447	-0.186318	0.259492	0.504891	-0.297202	0.367097	0.454956	0.0139587	495.617	3.16017	0.675309	3.04234	0.550766	-0.0199153	0.0580178	0.748684
CLSTN1	15521_4_CLSTN1_Alcadein_alpha_1	deCODE	Pancreatic cancer	FinnGen R10	IVW	6	-0.129834	0.137023	0.34337	0.79668	-0.340094	0.278191	0.288619	-0.29737	0.177426	0.0937329	-0.328437	0.19146	0.146924	-0.308437	0.233195	0.243214	0.0722582	2632.21	8.13367	0.149021	6.57274	0.160265	0.0540898	0.0554966	0.384923
CFHR2	15584_9_CFHR2_FHR2	deCODE	Pancreatic cancer	FinnGen R10	IVW	9	-0.0440675	0.0464046	0.342296	0.79668	0.0479078	0.175106	0.792294	-0.0497547	0.0694382	0.473663	-0.0132484	0.0888775	0.885193	-0.019593	0.111632	0.865037	0.246643	9129.53	10.6099	0.224799	10.1638	0.17948	-0.0689462	0.12439	0.596645
BPIFA2	16302_11_BPIFA2_SPLC2	deCODE	Pancreatic cancer	FinnGen R10	IVW	5	0.269971	0.283493	0.340945	0.79668	-0.808528	0.896486	0.433592	0.434718	0.365893	0.234793	0.467878	0.406095	0.313437	0.517449	0.470807	0.333444	0.00877172	310.833	4.39261	0.355471	2.78452	0.426054	0.108893	0.0858709	0.294232
MDGA1	16900_29_MDGA1_MDGA1	deCODE	Pancreatic cancer	FinnGen R10	IVW	62	0.0208939	0.0219937	0.342116	0.79668	0.00836909	0.0440956	0.850111	-0.00210995	0.0347038	0.951519	0.0141105	0.036273	0.698626	0.00771739	0.0557405	0.890339	1.41831	54333.8	62.7067	0.415522	62.593	0.384351	0.00552537	0.0167394	0.742488
DLL4	3305_6_DLL4_DLL4	deCODE	Pancreatic cancer	FinnGen R10	Wald ratio	1	-0.586161	0.616842	0.34198	0.79668													0.00151875	53.7878
FER	4220_39_FER_FER	deCODE	Pancreatic cancer	FinnGen R10	IVW	2	0.412924	0.432597	0.339819	0.79668													0.00400922	142.049	0.2169	0.641412
ROBO2	5116_62_ROBO2_ROBO2	deCODE	Pancreatic cancer	FinnGen R10	IVW	4	-0.632763	0.666866	0.342691	0.79668	-3.09466	1.44587	0.165674	-1.13074	0.387466	0.00351967	-1.25797	0.374526	0.0437709	-1.09099	0.45827	0.0975592	0.00615237	217.793	15.8394	0.00122329	5.98115	0.0502585	0.193565	0.106612	0.211085
IMPAD1	9231_23_IMPAD1_IMPA3	deCODE	Pancreatic cancer	FinnGen R10	IVW	13	0.0830346	0.0877418	0.343969	0.79668	0.0620958	0.113442	0.59505	0.181753	0.119554	0.128448	0.148824	0.121589	0.244446	0.185188	0.208946	0.392873	0.116728	4256.45	9.07499	0.696512	8.9902	0.622797	0.00694315	0.0238437	0.77632
GZMB	prot-a-1298	Sun	Pancreatic cancer	FinnGen R10	IVW	11	0.0319438	0.0335878	0.341577	0.79668	0.118198	0.0693956	0.122721	0.0411882	0.0407341	0.311946	0.046351	0.043628	0.313031	-0.119655	0.0760704	0.146807	0.585584	2409.22	7.57247	0.670518	5.55494	0.783502	-0.0565749	0.0398303	0.189194
DLL1	prot-a-830	Sun	Pancreatic cancer	FinnGen R10	Wald ratio	1	-0.176968	0.18677	0.343375	0.79668													0.0177398	59.5806
ARSB	prot-c-3172_28_2	Suhre	Pancreatic cancer	FinnGen R10	Wald ratio	1	-0.110388	0.116445	0.343138	0.79668													0.059397	62.7689
IL23R	prot-c-5088_175_3	Suhre	Pancreatic cancer	FinnGen R10	IVW	2	0.0869479	0.0909192	0.33891	0.79668													0.0957948	100.544	0.799557	0.371226
ACAP2	12343_14_ACAP2_CENB2	deCODE	Pancreatic cancer	FinnGen R10	Wald ratio	1	-0.666428	0.712848	0.349849	0.802732													0.00122359	43.1231
PPIH	12449_16_PPIH_PPIH	deCODE	Pancreatic cancer	FinnGen R10	Wald ratio	1	0.77294	0.826847	0.349889	0.802732													0.00123674	43.7779
ECH1	12662_82_ECH1_ECH1	deCODE	Pancreatic cancer	FinnGen R10	IVW	6	0.113053	0.121046	0.35032	0.802732	0.0959528	0.199053	0.654962	0.0619037	0.125501	0.621834	0.0672697	0.130024	0.626969	0.0672697	0.275521	0.816813	0.0416817	1512.43	5.3588	0.373678	5.33934	0.254216	0.00446748	0.0370058	0.909731
ITPKA	13473_55_ITPKA_IP3KA	deCODE	Pancreatic cancer	FinnGen R10	IVW	2	0.401807	0.42846	0.34835	0.802732													0.0033905	120.114	0.230667	0.631029
SEPW1	18310_26_SEPW1_SELW	deCODE	Pancreatic cancer	FinnGen R10	IVW	9	0.148171	0.158752	0.350639	0.802732	0.545696	0.362648	0.176102	0.231893	0.204305	0.256361	0.394491	0.252617	0.157003	0.364268	0.313585	0.278871	0.0241081	856.747	6.76804	0.561854	5.2816	0.625641	-0.0433599	0.0355643	0.262253
GSTM4	18895_54_GSTM4_GSTM4	deCODE	Pancreatic cancer	FinnGen R10	IVW	37	-0.0314342	0.0336995	0.350933	0.802732	0.0146831	0.0548781	0.79061	-0.026896	0.0485688	0.579736	-0.0258433	0.0434212	0.555449	-0.0436743	0.0729283	0.553012	0.469913	17273.5	34.6301	0.53372	33.4963	0.540735	-0.0204029	0.019162	0.294274
LRIG3	3322_52_LRIG3_LRIG3	deCODE	Pancreatic cancer	FinnGen R10	IVW	13	0.0752599	0.0807224	0.351166	0.802732	0.259247	0.164507	0.143352	0.0954492	0.101356	0.346335	0.0858619	0.0959579	0.388496	0.122471	0.125113	0.34696	0.122558	4417.33	10.8129	0.545014	9.1654	0.606628	-0.049388	0.0384771	0.225673
CNTNAP2	6965_19_CNTNAP2_CNTP2	deCODE	Pancreatic cancer	FinnGen R10	IVW	45	0.0751363	0.0801501	0.34853	0.802732	-0.149888	0.19828	0.453808	0.0244141	0.119664	0.838336	-0.0164817	0.155621	0.916136	0.0502122	0.225873	0.825107	0.106832	3792.34	53.7484	0.148946	51.8159	0.167698	0.0292746	0.0231168	0.212195
FCN1	prot-a-1077	Sun	Pancreatic cancer	FinnGen R10	IVW	7	0.0482291	0.0515943	0.349903	0.802732	0.0212447	0.123069	0.869717	0.0598356	0.0585211	0.306562	0.0606304	0.06012	0.352145	0.0327558	0.10771	0.771314	0.240119	863.963	4.59875	0.596205	4.54042	0.474494	0.0114115	0.0472504	0.818751
DCBLD2	prot-a-766	Sun	Pancreatic cancer	FinnGen R10	IVW	3	0.0942356	0.100809	0.349894	0.802732	0.216103	0.169041	0.422593	0.0807583	0.106613	0.448755	0.0830812	0.110933	0.531999	0.0312027	0.136595	0.840541	0.0834835	284.687	1.49913	0.472573	0.692515	0.40531	-0.0482097	0.0536787	0.534139
CDH17	16613_3_CDH17_CAD17	deCODE	Pancreatic cancer	FinnGen R10	IVW	27	-0.0630822	0.0679326	0.353097	0.805043	-0.0967876	0.142619	0.503599	-0.0882645	0.0890943	0.321839	-0.101397	0.0968072	0.304549	-0.0631057	0.149868	0.677161	0.14155	5075.95	14.0251	0.972668	13.9529	0.962548	0.00637278	0.0237099	0.790304
MDK	2911_27_MDK_Midkine	deCODE	Pancreatic cancer	FinnGen R10	IVW	2	0.415728	0.44738	0.352759	0.805043													0.00645446	229.139	0.0206873	0.885634
CFHR4	6471_53_CFHR4_FHR4	deCODE	Pancreatic cancer	FinnGen R10	IVW	11	0.0323607	0.0349136	0.35399	0.806029	0.0155678	0.0982198	0.877562	0.0295841	0.0449516	0.510453	0.0107266	0.0564352	0.853058	0.0107266	0.0631015	0.868409	0.470484	17857.1	6.50897	0.770845	6.47551	0.691544	0.00960603	0.0525154	0.858916
NUDCD3	4254_6_NUDCD3_NUDC3	deCODE	Pancreatic cancer	FinnGen R10	Wald ratio	1	-0.534208	0.577231	0.354723	0.806648													0.00231293	81.9587
AHSG	prot-a-61	Sun	Pancreatic cancer	FinnGen R10	IVW	16	-0.0331942	0.0359285	0.355541	0.80746	-0.0384115	0.116679	0.746873	-0.00228798	0.0525112	0.965246	-0.039791	0.0516937	0.453403	-0.110669	0.0927704	0.251423	0.490062	1744.25	24.149	0.0626063	24.1449	0.0440098	0.00197425	0.040381	0.961697
IL2RA	3151_6_IL2RA_IL_2_sRa	deCODE	Pancreatic cancer	FinnGen R10	IVW	2	-0.359959	0.390263	0.356347	0.808243													0.00459967	163.012	0.194234	0.659416
RAB1A	19223_6_RAB1A_RAB1A	deCODE	Pancreatic cancer	FinnGen R10	IVW	2	-0.548729	0.596847	0.357897	0.809662													0.00249098	88.1688	0.252365	0.615415
MAP2K1	2864_2_MAP2K1_MEK1	deCODE	Pancreatic cancer	FinnGen R10	IVW	3	-0.340448	0.370151	0.357701	0.809662	1.3897	3.17536	0.73737	-0.22101	0.439549	0.615097	-0.136395	0.514163	0.815637	-0.11031	0.562435	0.86263	0.00384678	136.219	0.818724	0.664074	0.517754	0.471801	-0.16812	0.306448	0.680561
LGALS3	GCST90012009	Folkersen_2	Pancreatic cancer	FinnGen R10	IVW	10	-0.0654901	0.072133	0.363927	0.814142	-0.0456325	0.161665	0.784905	-0.0780292	0.084687	0.35685	-0.0837151	0.078777	0.315607	-0.132129	0.133157	0.346989	0.139932	2790.4	8.72002	0.46351	8.69908	0.368313	-0.0065504	0.0472045	0.893064
MXRA8	10521_10_MXRA8_MXRA8	deCODE	Pancreatic cancer	FinnGen R10	Wald ratio	1	-0.503532	0.558113	0.366948	0.814142													0.00152185	53.791
SEPT11	12620_3_SEPT11_Septin_11	deCODE	Pancreatic cancer	FinnGen R10	Wald ratio	1	-0.541189	0.597651	0.365186	0.814142													0.00180081	63.7842
RAB6B	14271_23_RAB6B_RAB6B	deCODE	Pancreatic cancer	FinnGen R10	IVW	11	-0.116662	0.129037	0.365941	0.814142	-0.381409	0.257336	0.172446	-0.216292	0.160318	0.177292	-0.205907	0.169488	0.25232	-0.0707234	0.367575	0.851276	0.0385002	1376.73	11.3134	0.333628	9.7398	0.371958	0.0408703	0.0338933	0.258617
MMAB	17783_9_MMAB_MMAB	deCODE	Pancreatic cancer	FinnGen R10	IVW	14	-0.0830577	0.0917747	0.365456	0.814142	-0.00243069	0.161288	0.988224	-0.128973	0.117452	0.272163	-0.121302	0.120118	0.330993	-0.0450361	0.232463	0.849378	0.103977	3791.92	14.2917	0.353625	13.8322	0.311554	-0.0152721	0.0241871	0.539611
CD68	18922_27_CD68_CD68	deCODE	Pancreatic cancer	FinnGen R10	IVW	4	-0.337576	0.375177	0.368238	0.814142	-0.177983	1.3559	0.907579	-0.22376	0.444912	0.615013	-0.168695	0.521217	0.767449	-0.0750611	0.608696	0.909656	0.00539163	191.001	1.18515	0.756568	1.17015	0.557064	-0.0144101	0.117648	0.913713
CHIT1	3600_2_CHIT1_Chitotriosidase_1	deCODE	Pancreatic cancer	FinnGen R10	IVW	56	0.0225994	0.0248963	0.364014	0.814142	0.0250476	0.0383149	0.516061	0.0157607	0.0360191	0.661701	0.034838	0.0308729	0.264035	0.0228795	0.0668562	0.73349	1.11468	45005.2	54.7693	0.483404	54.7621	0.445469	-0.00106822	0.0126423	0.932975
AKR7A2	4188_1_AKR7A2_Aflatoxin_B1_aldehyde_reductase	deCODE	Pancreatic cancer	FinnGen R10	IVW	11	0.123463	0.135672	0.362815	0.814142	0.187436	0.389533	0.64187	0.0874645	0.190913	0.646853	0.045484	0.268132	0.868681	-0.350464	0.355346	0.347266	0.0340582	1210.82	10.5042	0.397421	10.4677	0.313963	-0.0081074	0.0457511	0.86327
NOTCH3	5108_72_NOTCH3_Notch_3	deCODE	Pancreatic cancer	FinnGen R10	IVW	3	-0.321381	0.356912	0.367881	0.814142	-0.703781	0.914945	0.582581	-0.288549	0.393696	0.463605	-0.174954	0.479766	0.750311	-0.166903	0.473526	0.758165	0.00540565	191.618	0.231795	0.890566	0.0257617	0.872484	0.0518842	0.114305	0.728736
FAM172A	5615_62_FAM172A_F172A	deCODE	Pancreatic cancer	FinnGen R10	Wald ratio	1	-0.848579	0.938341	0.365816	0.814142													0.00162213	57.4193
FASN	8403_18_FASN_Fatty_acid_synthase	deCODE	Pancreatic cancer	FinnGen R10	IVW	8	-0.207183	0.228703	0.364986	0.814142	-0.336366	0.867462	0.711578	-0.392494	0.326742	0.22966	-0.571152	0.360879	0.157512	-0.685966	0.525474	0.233015	0.0118824	416.849	10.7484	0.149975	10.7033	0.0979916	0.0119834	0.0753149	0.878802
CLN5	8874_53_CLN5_CLN5	deCODE	Pancreatic cancer	FinnGen R10	IVW	3	0.272271	0.30194	0.367195	0.814142	0.0168172	0.578683	0.981504	0.270423	0.31084	0.384316	0.151272	0.335439	0.696191	0.67973	0.500087	0.307049	0.00753207	267.227	0.505938	0.776492	0.238172	0.62553	0.0316881	0.0612376	0.696002
NQO2	9754_33_NQO2_Quinone_reductase_2	deCODE	Pancreatic cancer	FinnGen R10	IVW	64	0.0249322	0.0274334	0.363442	0.814142	-0.0169405	0.0522023	0.746639	-0.00296592	0.0411838	0.942589	-0.0124654	0.0368005	0.73594	-0.0046551	0.063474	0.941769	0.863608	32462.1	59.0206	0.618869	58.1317	0.61587	0.0154651	0.0164032	0.349438
CCL23	prot-a-399	Sun	Pancreatic cancer	FinnGen R10	IVW	9	0.0420413	0.0467249	0.368247	0.814142	0.0396064	0.0761942	0.619225	0.0331566	0.0570375	0.56103	0.0417489	0.0593281	0.501587	0.0417489	0.10483	0.70086	0.261135	916.307	5.574	0.694828	5.57236	0.590471	0.00128337	0.0317234	0.96886
COL18A1	prot-a-617	Sun	Pancreatic cancer	FinnGen R10	IVW	3	-0.153873	0.17095	0.368063	0.814142	-0.673627	0.193702	0.178251	-0.172387	0.10749	0.108769	-0.277141	0.110843	0.129586	-0.06564	0.26761	0.829111	0.0480708	161.576	8.94089	0.0114422	0.221884	0.637608	0.246951	0.0836328	0.207881
CRELD1	prot-a-657	Sun	Pancreatic cancer	FinnGen R10	IVW	21	-0.0220057	0.0243885	0.366898	0.814142	0.0150317	0.0579627	0.798167	-0.0172355	0.0317547	0.587289	-0.0212089	0.031164	0.503954	-0.0530579	0.0515819	0.315941	1.17298	4744.39	26.3003	0.156122	25.5786	0.142365	-0.0249686	0.0341023	0.473002
IL18	prot-b-21	Folkersen_1	Pancreatic cancer	FinnGen R10	Wald ratio	1	0.12212	0.134716	0.364672	0.814142													0.0307868	107.746
ESD	prot-c-4984_83_1	Suhre	Pancreatic cancer	FinnGen R10	IVW	3	-0.0491552	0.0537913	0.360815	0.814142	-0.137611	0.102245	0.406804	-0.0769349	0.0620494	0.215013	-0.0948724	0.0672492	0.293759	-0.0776222	0.0955824	0.502024	0.251451	284.914	1.93439	0.380148	0.899489	0.342919	0.0490476	0.0482134	0.49454
IL10	GCST90274795	Zhao	Pancreatic cancer	FinnGen R10	IVW	2	-0.305379	0.339957	0.369033	0.81485													0.00585086	85.0073	0.664401	0.415011
IL18R1	GCST90274804	Zhao	Pancreatic cancer	FinnGen R10	IVW	23	0.0279075	0.0312735	0.372195	0.815931	0.0176331	0.0829653	0.833739	0.0339663	0.0415111	0.413216	0.0348526	0.0475998	0.471775	0.0112919	0.0635401	0.860574	0.717061	11009.8	15.9323	0.819233	15.9144	0.774441	0.00418842	0.0313262	0.89491
A4GNT	10835_25_A4GNT_A4GCT	deCODE	Pancreatic cancer	FinnGen R10	Wald ratio	1	-0.504957	0.5692	0.375006	0.815931													0.0017821	63.106
MAGI2	14066_49_MAGI2_MAGI2	deCODE	Pancreatic cancer	FinnGen R10	IVW	47	-0.0481428	0.0538265	0.371104	0.815931	-0.0499972	0.0854345	0.561329	-0.0446184	0.0781262	0.567927	-0.0332976	0.0736815	0.653455	0.0526451	0.142527	0.713548	0.227505	8273	43.4269	0.580641	43.4261	0.538766	0.00037699	0.0134879	0.977825
DBI	16919_1_DBI_ACBP	deCODE	Pancreatic cancer	FinnGen R10	IVW	14	0.116148	0.130353	0.372914	0.815931	0.159504	0.217198	0.476828	0.0171196	0.175135	0.92213	0.0015457	0.204831	0.994094	0.0645817	0.273101	0.816749	0.0412008	1464.49	5.18972	0.970776	5.12744	0.953586	-0.00579629	0.0232268	0.807155
RAB21	17514_48_RAB21_RAB21	deCODE	Pancreatic cancer	FinnGen R10	Wald ratio	1	0.655832	0.737279	0.373718	0.815931													0.0033567	119.089
SEMA3E	5363_51_SEMA3E_Semaphorin_3E	deCODE	Pancreatic cancer	FinnGen R10	IVW	47	0.0260429	0.0291828	0.372174	0.815931	0.0222	0.0532938	0.678981	0.0165681	0.0442811	0.708286	0.00548231	0.0443296	0.902114	0.0630012	0.0737659	0.397493	0.856248	32550.9	44.351	0.541509	44.3435	0.499642	0.00149252	0.0173194	0.931709
ALCAM	5451_1_ALCAM_ALCAM	deCODE	Pancreatic cancer	FinnGen R10	IVW	9	0.15271	0.172682	0.376512	0.815931	0.29025	0.451717	0.540982	0.129058	0.23068	0.575843	0.0500115	0.302852	0.872934	0.124503	0.362917	0.740392	0.0227172	804.919	4.68224	0.790936	4.57366	0.71183	-0.0135908	0.0412454	0.75141
VWA2	7128_9_VWA2_VWA2	deCODE	Pancreatic cancer	FinnGen R10	IVW	18	-0.0842914	0.0948598	0.374224	0.815931	-0.178726	0.189291	0.359115	0.00439003	0.140926	0.975149	-0.0338486	0.173991	0.848057	0.0140566	0.223717	0.950633	0.0858212	3063.15	15.0845	0.589393	14.7522	0.542858	0.0158067	0.0274184	0.5723
FUT10	7156_2_FUT10_FUT10	deCODE	Pancreatic cancer	FinnGen R10	IVW	35	0.0292318	0.0328568	0.373642	0.815931	-0.0518203	0.0826973	0.535215	0.022406	0.0472405	0.635289	0.0246527	0.040846	0.550147	0.0311396	0.0640564	0.629995	0.623717	24367.4	21.7366	0.948763	20.5959	0.954531	0.0345505	0.03235	0.293261
ZG16B	8310_6_ZG16B_U773	deCODE	Pancreatic cancer	FinnGen R10	IVW	8	-0.133719	0.151165	0.376378	0.815931	0.0618356	0.312846	0.849841	-0.136206	0.175471	0.437612	-0.134166	0.191944	0.507114	-0.187714	0.288412	0.535913	0.0249944	890.397	4.07103	0.771561	3.56128	0.735799	-0.0231727	0.0324564	0.502066
PTPRU	8337_65_PTPRU_PTPRU	deCODE	Pancreatic cancer	FinnGen R10	IVW	8	0.125026	0.14134	0.376384	0.815931	0.551055	0.442955	0.259879	0.163041	0.196767	0.407332	0.191356	0.24234	0.455662	0.116374	0.293976	0.703994	0.0240957	855.8	8.89814	0.260052	7.56088	0.27207	-0.06059	0.0588173	0.342669
DNER	9769_48_DNER_DNER	deCODE	Pancreatic cancer	FinnGen R10	IVW	19	-0.0847958	0.0956362	0.375268	0.815931	-0.0512564	0.216342	0.815548	-0.113259	0.127349	0.373811	-0.0872182	0.143427	0.550715	0.0532196	0.195031	0.788053	0.0735388	2620.32	10.5805	0.911302	10.5507	0.878947	-0.00457292	0.0264586	0.864823
GNMT	prot-a-1229	Sun	Pancreatic cancer	FinnGen R10	IVW	2	0.0798953	0.0892733	0.370813	0.815931													0.0802834	282.292	0.196695	0.657402
PPT1	prot-a-2351	Sun	Pancreatic cancer	FinnGen R10	IVW	3	0.0478285	0.0539419	0.375259	0.815931	0.0776387	0.118374	0.630444	0.0538147	0.0566924	0.342498	0.0757064	0.0623821	0.348773	0.0927814	0.0823137	0.376723	0.126025	439.288	1.19019	0.551511	1.0998	0.294311	-0.0181265	0.0632274	0.822257
VEGFC	prot-a-3199	Sun	Pancreatic cancer	FinnGen R10	Wald ratio	1	0.0391158	0.044102	0.375112	0.815931													0.0608295	213.674
EPHB6	prot-a-965	Sun	Pancreatic cancer	FinnGen R10	IVW	2	-0.0933448	0.105708	0.377213	0.816441													0.0573466	195.965	0.108083	0.742338
CILP2	8841_65_CILP2_CILP2	deCODE	Pancreatic cancer	FinnGen R10	IVW	3	0.303339	0.344204	0.378167	0.816487	2.26017	1.43678	0.360488	0.405129	0.399663	0.310737	0.526854	0.437902	0.352023	0.39051	0.567253	0.562315	0.00663078	235.007	2.11697	0.346981	0.149099	0.699398	-0.16839	0.120038	0.39426
HNRNPAB	8894_80_HNRNPAB_hnRNP_A_B	deCODE	Pancreatic cancer	FinnGen R10	IVW	2	-0.774919	0.878904	0.377945	0.816487													0.00333853	118.271	4.18687	0.0407381
IL12B	GCST90274798	Zhao	Pancreatic cancer	FinnGen R10	IVW	21	-0.0472221	0.0536736	0.378967	0.817205	-0.0152594	0.106321	0.887389	-0.0763895	0.0740308	0.302137	-0.0866489	0.0763816	0.270033	0.0446342	0.156368	0.77824	0.246742	3513.22	18.587	0.548796	18.4657	0.491556	-0.00845942	0.0242906	0.731475
HEXIM2	14205_6_HEXIM2_HEXI2	deCODE	Pancreatic cancer	FinnGen R10	IVW	2	0.304937	0.349477	0.382908	0.823675													0.00518788	183.989	0.000858178	0.97663
TG	18839_24_TG_Thyroglobulin	deCODE	Pancreatic cancer	FinnGen R10	Wald ratio	1	0.641313	0.734573	0.38264	0.823675													0.00119538	42.3385
CPOX	18241_18_CPOX_HEM6	deCODE	Pancreatic cancer	FinnGen R10	IVW	7	0.124437	0.142856	0.383719	0.824407	0.101225	0.478871	0.840935	-0.11022	0.188525	0.558786	-0.0925017	0.190443	0.644393	0.122753	0.301427	0.697962	0.0293437	1042.55	9.35511	0.15457	9.34984	0.0958977	0.00323861	0.0610008	0.959715
DECR2	18343_10_DECR2_DECR2	deCODE	Pancreatic cancer	FinnGen R10	IVW	52	0.0447959	0.0516879	0.386127	0.825304	-0.0205923	0.128404	0.873234	0.021261	0.0697697	0.760571	0.0323862	0.0678564	0.635205	-0.000145584	0.112543	0.998973	0.350077	12604	72.8826	0.0238041	72.4331	0.0206924	0.0137113	0.0246145	0.579984
ADAM9	3795_6_ADAM9_ADAM_9	deCODE	Pancreatic cancer	FinnGen R10	Wald ratio	1	0.904335	1.04427	0.386493	0.825304													0.00109321	38.6938
CCL11	5301_7_CCL11_Eotaxin	deCODE	Pancreatic cancer	FinnGen R10	IVW	5	0.186382	0.215134	0.386297	0.825304	-0.614037	1.02685	0.591985	-0.0970639	0.283075	0.73168	-0.129923	0.312748	0.699148	0.567606	0.396426	0.22546	0.0141827	503.745	2.70939	0.607573	2.07389	0.557213	0.0782989	0.0982198	0.483608
VIT	6234_74_VIT_VITRN	deCODE	Pancreatic cancer	FinnGen R10	IVW	39	-0.0442047	0.0509609	0.38571	0.825304	0.0855632	0.120296	0.481376	-0.0204807	0.0757597	0.7869	0.0110589	0.0698125	0.874974	-0.00734877	0.139977	0.958406	0.25731	9326.84	43.2522	0.257046	41.6125	0.276848	-0.0279913	0.0231821	0.234921
MANF	9223_11_MANF_ARMET	deCODE	Pancreatic cancer	FinnGen R10	Wald ratio	1	-0.605681	0.697613	0.385275	0.825304													0.00129206	45.7205
HABP4	10815_2_HABP4_HABP4	deCODE	Pancreatic cancer	FinnGen R10	IVW	9	-0.130874	0.151305	0.387054	0.825495	-0.352265	0.354994	0.3541	-0.150722	0.205842	0.464033	-0.203762	0.287276	0.498293	0.176251	0.326496	0.604013	0.0311361	1105.4	5.69632	0.681206	5.22104	0.633008	0.0312847	0.0453796	0.512768
MESDC2	15299_102_MESDC2_MESD2	deCODE	Pancreatic cancer	FinnGen R10	Wald ratio	1	0.661698	0.767253	0.388454	0.826468													0.00100071	35.4145
ICAM4	6550_4_ICAM4_ICAM4	deCODE	Pancreatic cancer	FinnGen R10	IVW	3	-0.427019	0.49466	0.387995	0.826468	-0.385908	3.61516	0.932299	-0.364515	0.317958	0.251619	-0.365978	0.375829	0.432871	-0.309738	0.509834	0.605293	0.0087206	309.768	6.8459	0.032616	6.84498	0.00888906	-0.00369676	0.318936	0.992621
UAP1	13580_2_UAP1_Sperm_associated_antigen_2	deCODE	Pancreatic cancer	FinnGen R10	Wald ratio	1	-0.568788	0.661903	0.390163	0.826612													0.00115644	40.9276
IL15RA	14054_17_IL15RA_IL_15_Ra	deCODE	Pancreatic cancer	FinnGen R10	IVW	48	0.033401	0.0389245	0.390839	0.826612	-0.0729809	0.0950737	0.446633	0.0599322	0.06212	0.334654	0.0770072	0.0696662	0.274624	0.163303	0.102055	0.116268	0.421069	15305.9	48.5753	0.409302	47.0305	0.430112	0.0259339	0.0210979	0.225242
PFKM	17384_110_PFKM_K6PF	deCODE	Pancreatic cancer	FinnGen R10	IVW	7	0.13283	0.155524	0.393059	0.826612	0.946267	0.415639	0.0718378	0.0571992	0.207164	0.782466	0.07322	0.206207	0.734678	-0.223085	0.294774	0.477825	0.0284503	1014.4	8.77718	0.186503	4.32346	0.503845	-0.102498	0.0485682	0.0885789
COL2A1	18875_125_COL2A1_Chondrocalcin	deCODE	Pancreatic cancer	FinnGen R10	IVW	34	0.0392629	0.0455977	0.389198	0.826612	-0.0942093	0.0754631	0.220936	-0.00679787	0.0645657	0.916149	-0.000424227	0.0588828	0.994295	0.0901992	0.104129	0.392619	0.32094	11733	27.4591	0.73926	22.5318	0.892523	0.0384219	0.0173091	0.033644
SNX1	6955_68_SNX1_SNX1	deCODE	Pancreatic cancer	FinnGen R10	IVW	2	-0.188074	0.220115	0.392863	0.826612													0.0100883	358.863	0.000708113	0.97877
COCH	7227_75_COCH_COCH	deCODE	Pancreatic cancer	FinnGen R10	IVW	11	0.0838909	0.0982615	0.393243	0.826612	0.172052	0.161424	0.314254	0.108224	0.120402	0.368729	0.111178	0.128312	0.406543	0.0972939	0.188759	0.617448	0.0719737	2610.04	3.22895	0.975511	2.75509	0.973219	-0.0179597	0.0260901	0.508572
FCRL6	prot-a-1084	Sun	Pancreatic cancer	FinnGen R10	IVW	3	0.0614186	0.0719142	0.393075	0.826612	0.258762	0.346981	0.592068	0.0411454	0.0737783	0.577057	0.0433524	0.0758419	0.625261	-0.0141831	0.0944984	0.894464	0.149358	543.744	4.92413	0.0852589	3.56323	0.0590728	-0.0950169	0.153748	0.647598
CCL3L1	prot-c-2783_18_2	Suhre	Pancreatic cancer	FinnGen R10	Wald ratio	1	0.0945658	0.110195	0.3908	0.826612													0.0448695	46.6485
CPB2	prot-c-3518_54_2	Suhre	Pancreatic cancer	FinnGen R10	IVW	3	-0.0341938	0.0399799	0.392398	0.826612	-0.109951	0.148892	0.595062	-0.0543917	0.0418837	0.194069	-0.0544102	0.0429934	0.333147	-0.0544102	0.0748032	0.542618	0.387257	538.213	4.279	0.117714	3.20147	0.0735723	0.0502392	0.0865966	0.665331
CASP3	prot-c-3593_72_3	Suhre	Pancreatic cancer	FinnGen R10	Wald ratio	1	0.113094	0.132099	0.391926	0.826612													0.0333445	34.2533
PCYOX1	6431_68_PCYOX1_PCYOX	deCODE	Pancreatic cancer	FinnGen R10	IVW	18	-0.0487064	0.0571666	0.39421	0.827652	-0.281267	0.12262	0.0356773	-0.0573638	0.0764038	0.452774	-0.0683791	0.0715985	0.352945	-0.0368015	0.0966474	0.708082	0.228262	8272.49	21.7512	0.194479	16.8417	0.395913	0.0633775	0.029346	0.0463221
ACAN	3280_49_ACAN_Aggrecan	deCODE	Pancreatic cancer	FinnGen R10	IVW	3	-0.253171	0.297533	0.394823	0.827842	-0.504443	0.704961	0.6046	-0.260269	0.321454	0.418134	-0.363666	0.356828	0.415344	-0.0734234	0.446112	0.884401	0.00894671	317.61	0.372282	0.830157	0.217702	0.640797	0.0251992	0.064093	0.761521
KLK7	3378_49_KLK7_Kallikrein_7	deCODE	Pancreatic cancer	FinnGen R10	IVW	20	0.0609418	0.0716842	0.395246	0.827842	0.0917073	0.119788	0.453848	0.105175	0.0943929	0.265184	0.0900956	0.0840623	0.297248	0.0686257	0.144516	0.640294	0.121675	4395.71	15.4911	0.690917	15.3883	0.635155	-0.00684304	0.0213465	0.752228
ARL4D	18413_24_ARL4D_ARL4D	deCODE	Pancreatic cancer	FinnGen R10	Wald ratio	1	0.602769	0.709832	0.395786	0.827982													0.00128796	45.6127
UROS	11248_43_UROS_HEM4	deCODE	Pancreatic cancer	FinnGen R10	IVW	9	0.121958	0.145227	0.401034	0.828079	0.122666	0.311867	0.705782	0.13283	0.171159	0.437712	0.139472	0.179603	0.459762	0.037501	0.265414	0.891132	0.0375999	1342.89	4.65948	0.793274	4.65947	0.701439	-0.000122238	0.0476253	0.998024
DEF6	14090_23_DEF6_DEFI6	deCODE	Pancreatic cancer	FinnGen R10	IVW	2	0.207775	0.247178	0.40058	0.828079													0.0130855	467.687	2.97236	0.0846983
GC	15589_1_GC_Gc_Globulin__Mixed_Type	deCODE	Pancreatic cancer	FinnGen R10	IVW	7	0.1688	0.200188	0.399112	0.828079	0.410912	0.561047	0.496796	0.225958	0.24692	0.360135	0.248053	0.25781	0.373129	0.271305	0.303322	0.405533	0.0165831	588.543	1.30084	0.971611	1.08745	0.955208	-0.030248	0.0654798	0.663525
PIK3CG	3391_10_PIK3CG_PK3CG	deCODE	Pancreatic cancer	FinnGen R10	IVW	2	0.556046	0.658502	0.39844	0.828079													0.00221859	78.5219	2.04792	0.152414
FSTL3	3438_10_FSTL3_FSTL3	deCODE	Pancreatic cancer	FinnGen R10	IVW	9	0.165245	0.195048	0.396882	0.828079	-0.243664	0.384421	0.546326	0.0109028	0.284429	0.969423	-0.226484	0.396661	0.583695	-0.0455041	0.47161	0.925507	0.0148342	524.763	7.30746	0.503852	5.78373	0.565216	0.0487401	0.039485	0.256885
PDGFRB	3459_49_PDGFRB_PDGF_Rb	deCODE	Pancreatic cancer	FinnGen R10	IVW	52	-0.019824	0.0234201	0.397302	0.828079	-0.0330786	0.0495066	0.507101	-0.00738906	0.0360177	0.837454	-0.0176322	0.0406471	0.666272	-0.037232	0.0605016	0.541034	1.26022	47805.7	51.7224	0.445442	51.6261	0.410043	0.00631511	0.0206833	0.761386
SERPINA12	6551_94_SERPINA12_Vaspin	deCODE	Pancreatic cancer	FinnGen R10	IVW	59	0.0356937	0.0421255	0.396818	0.828079	-0.00150234	0.071027	0.983199	-0.0159439	0.0652036	0.806825	-0.0268765	0.0648324	0.679998	0.149368	0.115625	0.201538	0.411309	15201.9	40.3745	0.962139	39.9514	0.957917	0.00816695	0.0125561	0.518025
CYTL1	8402_22_CYTL1_CYTL1	deCODE	Pancreatic cancer	FinnGen R10	IVW	24	0.0640061	0.0761123	0.40038	0.828079	0.113006	0.110341	0.316893	0.0844335	0.0803816	0.29353	0.0961092	0.0761153	0.219357	-0.113613	0.189868	0.555436	0.158799	5793.65	35.8589	0.0426416	35.2409	0.0365573	-0.0129947	0.0209206	0.540889
BTNL8	9026_40_BTNL8_BTNL8	deCODE	Pancreatic cancer	FinnGen R10	Wald ratio	1	0.55193	0.653118	0.398072	0.828079													0.00184721	65.366
HLA-DQA2	prot-a-1347	Sun	Pancreatic cancer	FinnGen R10	IVW	8	-0.045547	0.0542097	0.400796	0.828079	-0.138434	0.20681	0.528157	-0.0864353	0.0673486	0.199351	-0.0862496	0.0689295	0.25103	-0.0623641	0.108213	0.582456	0.236994	828.61	7.8963	0.341827	7.61579	0.267624	0.0302362	0.0643175	0.654879
ENTPD5	prot-c-4437_56_3	Suhre	Pancreatic cancer	FinnGen R10	IVW	3	-0.0360731	0.0427841	0.399148	0.828079	-0.0373925	0.143261	0.837462	-0.0212009	0.0476369	0.656282	-0.0171201	0.046751	0.749327	0.00484131	0.061908	0.944787	0.377744	469.789	3.18997	0.202911	3.18959	0.0741084	0.00101868	0.0935626	0.993069
ADSSL1	13998_26_ADSSL1_PURA1	deCODE	Pancreatic cancer	FinnGen R10	IVW	16	-0.0704392	0.0841506	0.402558	0.828519	0.0175461	0.172758	0.920542	-0.026672	0.106755	0.802709	-0.0312534	0.100505	0.760108	-0.0957638	0.192972	0.626905	0.0920418	3292.34	17.6457	0.281748	17.1961	0.245879	-0.0165404	0.0273377	0.554834
DOK2	19578_19_DOK2_DOK2	deCODE	Pancreatic cancer	FinnGen R10	Wald ratio	1	-0.990273	1.18326	0.402648	0.828519													0.00107189	37.9524
MLN	5631_83_MLN_MOTI	deCODE	Pancreatic cancer	FinnGen R10	IVW	46	0.0365168	0.0436351	0.402667	0.828519	0.0186787	0.0827134	0.822384	0.0285559	0.0648009	0.659451	0.0264205	0.0581141	0.65156	-0.0258806	0.0975466	0.791978	0.342826	12496.2	45.1257	0.466699	45.0591	0.427395	0.00405901	0.0159147	0.799875
CCL25	GCST90274768	Zhao	Pancreatic cancer	FinnGen R10	IVW	36	0.0283384	0.0340988	0.405936	0.830367	0.0901532	0.0662248	0.182366	0.0229347	0.0483668	0.63537	0.0360864	0.0476978	0.454374	-0.0069806	0.0752617	0.92663	0.552686	8250.62	23.6477	0.92751	22.4621	0.93515	-0.020813	0.0191149	0.283884
GLIPR2	15522_2_GLIPR2_GAPR1	deCODE	Pancreatic cancer	FinnGen R10	IVW	17	0.0776324	0.0933927	0.405834	0.830367	0.0232114	0.192867	0.905804	0.0108326	0.125081	0.930986	0.0220359	0.123405	0.86052	0.0220359	0.179864	0.904018	0.0754843	2711.08	8.58102	0.929661	8.47701	0.90324	0.00802465	0.0248826	0.751525
PPIC	18819_21_PPIC_PPIC	deCODE	Pancreatic cancer	FinnGen R10	IVW	26	-0.0509385	0.0611873	0.405126	0.830367	-0.0736396	0.181081	0.687856	0.00452813	0.0876665	0.958806	0.0519641	0.0938104	0.58455	0.0397478	0.119936	0.743098	0.177247	6345.9	21.7949	0.64756	21.7771	0.592568	0.00507932	0.0381333	0.895146
TYRO3	2611_72_TYRO3_Dtk	deCODE	Pancreatic cancer	FinnGen R10	IVW	6	0.147986	0.177673	0.404894	0.830367	0.117866	0.322185	0.733017	0.220751	0.215456	0.305563	0.281742	0.250224	0.311305	0.339436	0.32094	0.338621	0.0157088	557.568	4.35578	0.499408	4.34162	0.361742	0.00472309	0.041351	0.914567
LILRB5	7015_8_LILRB5_LIRB5	deCODE	Pancreatic cancer	FinnGen R10	IVW	89	-0.0171789	0.0206444	0.405333	0.830367	0.00572935	0.0378328	0.87998	-0.0145301	0.0303587	0.632214	-0.00113189	0.0303622	0.970346	0.0188549	0.0546278	0.730803	1.49	56940.7	106.147	0.0912305	105.451	0.0868647	-0.00875354	0.0115569	0.450838
EFNB2	14131_37_EFNB2_EFNB2	deCODE	Pancreatic cancer	FinnGen R10	IVW	2	0.391469	0.472382	0.407267	0.832118													0.00288925	102.322	0.0425951	0.83649
ALDH3B1	12940_35_ALDH3B1_AL3B1	deCODE	Pancreatic cancer	FinnGen R10	IVW	3	0.206521	0.249753	0.408293	0.832329	0.428992	0.564218	0.586147	0.209021	0.261094	0.423388	0.266528	0.286211	0.450044	0.019044	0.353116	0.961893	0.00925109	328.698	0.193567	0.907752	0.000208426	0.988481	-0.0214827	0.0488547	0.736263
OLA1	prot-a-2143	Sun	Pancreatic cancer	FinnGen R10	Wald ratio	1	-0.207046	0.250403	0.408321	0.832329													0.0120028	40.0783
GLO1	9883_29_GLO1_Glyoxalase_I	deCODE	Pancreatic cancer	FinnGen R10	IVW	4	0.212448	0.257607	0.409543	0.833849	-0.0518008	0.599273	0.938992	0.344853	0.317532	0.277461	0.378009	0.374825	0.387504	0.43019	0.464305	0.422513	0.00970906	344.358	2.31655	0.509358	2.06801	0.355579	0.0257553	0.0525332	0.672453
CTSS	prot-c-3181_50_2	Suhre	Pancreatic cancer	FinnGen R10	IVW	2	0.0476699	0.057878	0.410152	0.834118													0.209146	234.246	0.38671	0.534034
MMP7	2789_26_MMP7_MMP_7	deCODE	Pancreatic cancer	FinnGen R10	IVW	23	0.0721621	0.0879735	0.412061	0.837029	0.018546	0.181137	0.919421	0.0508423	0.100471	0.612831	0.067298	0.118902	0.577126	0.205013	0.209506	0.338441	0.135356	4868.21	35.2239	0.0367074	35.0302	0.0280207	0.00963608	0.0282728	0.736621
POFUT1	prot-a-2318	Sun	Pancreatic cancer	FinnGen R10	Wald ratio	1	0.0855417	0.104424	0.412686	0.837328													0.0716961	254.793
CXCL8	GCST90011994	Folkersen_2	Pancreatic cancer	FinnGen R10	Wald ratio	1	0.390161	0.480336	0.416639	0.838862													0.00447912	71.8668
LDHA	15414_316_LDHA_LDHA	deCODE	Pancreatic cancer	FinnGen R10	IVW	2	0.441765	0.541675	0.414756	0.838862													0.00430173	152.608	0.247112	0.619116
APOL3	16823_75_APOL3_APOL3	deCODE	Pancreatic cancer	FinnGen R10	IVW	45	-0.0277261	0.0341809	0.417275	0.838862	-0.0101203	0.0528139	0.848941	-0.0577424	0.0457406	0.206809	-0.0292372	0.0375885	0.440836	0.0537716	0.0850307	0.530412	0.608863	23243.5	35.7017	0.809196	35.5105	0.784319	-0.00565741	0.0129374	0.66409
HDHD3	19482_11_HDHD3_HDHD3	deCODE	Pancreatic cancer	FinnGen R10	IVW	5	-0.141435	0.173802	0.415776	0.838862	0.224545	0.412779	0.624277	-0.0523643	0.187343	0.779853	-0.0122464	0.197188	0.953459	-0.615049	0.400796	0.199678	0.0198817	710.979	2.1961	0.699743	1.2406	0.743283	-0.0515643	0.0527514	0.400412
OXT	8356_88_OXT_NEU1	deCODE	Pancreatic cancer	FinnGen R10	IVW	29	-0.0815929	0.0999471	0.414294	0.838862	-0.248086	0.210519	0.248898	-0.0944555	0.102354	0.356093	-0.110418	0.0981564	0.270175	-0.0197472	0.230002	0.932191	0.131981	4771.78	54.869	0.00176278	53.2726	0.00186551	0.0304372	0.0338377	0.376337
HGD	9832_33_HGD_HGD	deCODE	Pancreatic cancer	FinnGen R10	IVW	8	-0.141346	0.173737	0.415894	0.838862	0.0299342	0.438685	0.947815	-0.232282	0.225015	0.301934	-0.174242	0.251579	0.510881	-0.222923	0.31036	0.495857	0.0191422	679.457	8.44075	0.295336	8.17653	0.225453	-0.0170726	0.0387727	0.675121
IGF2R	prot-a-1445	Sun	Pancreatic cancer	FinnGen R10	IVW	18	-0.0261024	0.0321022	0.416159	0.838862	-0.0635303	0.0592409	0.299447	-0.00848608	0.0420343	0.840007	0.00388204	0.0473387	0.9356	-0.132236	0.081111	0.121422	0.734756	2728.53	14.1303	0.657855	13.5652	0.631067	0.0194268	0.0258427	0.463127
PYGL	prot-a-2462	Sun	Pancreatic cancer	FinnGen R10	Wald ratio	1	0.309051	0.380676	0.416879	0.838862													0.0180071	60.4946
AZGP1	9312_8_AZGP1_AZGP1	deCODE	Pancreatic cancer	FinnGen R10	IVW	7	-0.207762	0.256555	0.418046	0.839449	-0.984743	0.762451	0.252992	-0.273211	0.148433	0.0656755	-0.303919	0.155353	0.0981961	0.611187	0.655614	0.38719	0.0396457	1425.27	25.1616	0.000318713	20.4001	0.00105108	0.145438	0.134628	0.329342
NME2	4249_64_NME2_NDP_kinase_B	deCODE	Pancreatic cancer	FinnGen R10	IVW	4	0.141812	0.175312	0.418567	0.839531	0.0419698	0.296763	0.900493	0.103577	0.187407	0.580478	0.0933317	0.202695	0.676514	0.0684223	0.263968	0.812245	0.0177442	632.028	1.54678	0.671515	1.37292	0.503355	0.0172381	0.0413411	0.717193
ENGASE	16781_2_ENGASE_ENASE	deCODE	Pancreatic cancer	FinnGen R10	IVW	54	0.0296015	0.0368646	0.421987	0.839701	0.0441901	0.0554918	0.429458	0.00749448	0.050876	0.882888	0.0229968	0.0529602	0.665886	0.00494422	0.082786	0.952601	0.480933	17544.7	25.0075	0.999623	24.8838	0.999479	-0.00417085	0.0118582	0.726464
NPL	19496_1_NPL_NPL	deCODE	Pancreatic cancer	FinnGen R10	IVW	3	0.142477	0.177444	0.422008	0.839701	0.359855	0.242064	0.376972	0.144767	0.188027	0.441344	0.233263	0.183089	0.330673	-0.522548	0.520647	0.421247	0.0112681	401.176	1.98195	0.371214	0.238831	0.625051	-0.0604706	0.0458016	0.412678
METAP1	3210_1_METAP1_METAP1	deCODE	Pancreatic cancer	FinnGen R10	Wald ratio	1	-0.441899	0.549424	0.421227	0.839701													0.00203566	72.093
MRVI1	8255_34_MRVI1_MRVI1	deCODE	Pancreatic cancer	FinnGen R10	IVW	5	-0.171821	0.213857	0.421721	0.839701	-0.671505	0.646684	0.375434	-0.228019	0.253894	0.369139	-0.2431	0.272334	0.422492	-0.304189	0.30659	0.377277	0.0134616	477.979	2.74552	0.601272	2.07517	0.556953	0.0463458	0.0566054	0.472912
RSPO4	prot-a-2606	Sun	Pancreatic cancer	FinnGen R10	IVW	2	-0.164233	0.203841	0.420421	0.839701													0.0234606	78.3158	0.0618662	0.80357
TNFSF12	prot-a-3055	Sun	Pancreatic cancer	FinnGen R10	IVW	9	-0.0525011	0.0653671	0.421874	0.839701	-0.0904835	0.19165	0.651198	-0.0535942	0.0868045	0.536963	-0.0516459	0.0949653	0.601374	-0.0516459	0.136569	0.715144	0.196455	671.073	5.04653	0.752591	5.00209	0.659709	0.0110665	0.0524903	0.839027
IL12RB1	prot-c-2632_5_2	Suhre	Pancreatic cancer	FinnGen R10	Wald ratio	1	-0.0406133	0.050355	0.419932	0.839701													0.245995	323.641
MAPK9	15604_18_MAPK9_JNK2	deCODE	Pancreatic cancer	FinnGen R10	IVW	10	-0.126327	0.158063	0.424162	0.843028	-0.156056	0.347334	0.665141	-0.105087	0.202782	0.6043	-0.100338	0.229751	0.672601	-0.420032	0.342588	0.251288	0.0311998	1108.42	7.06966	0.629867	7.06042	0.530128	0.00331612	0.0344995	0.925789
MASP1	3605_77_MASP1_MASP3	deCODE	Pancreatic cancer	FinnGen R10	IVW	3	-0.261006	0.327157	0.424987	0.843299	-1.8258	1.78575	0.49294	-0.233916	0.341653	0.493559	-0.502757	0.413842	0.348384	0.0124137	0.485009	0.981905	0.0059507	210.965	0.806582	0.668118	0.012068	0.912525	0.106153	0.119091	0.536529
NELL1	6544_33_NELL1_NELL1	deCODE	Pancreatic cancer	FinnGen R10	IVW	54	-0.0345852	0.0433765	0.425261	0.843299	-0.00434037	0.064836	0.946883	0.00330228	0.0623136	0.957736	-0.00678432	0.0600389	0.910458	-0.036985	0.113789	0.746438	0.359751	13125.3	51.9915	0.51343	51.5976	0.489665	-0.00657966	0.0104833	0.532993
INPP5B	12641_3_INPP5B_I5P2	deCODE	Pancreatic cancer	FinnGen R10	IVW	8	0.112659	0.141693	0.426562	0.843966	0.143593	0.301689	0.650934	0.116619	0.16898	0.490111	0.125589	0.178974	0.505511	0.141064	0.234207	0.565962	0.0388963	1393.7	1.66512	0.976037	1.65163	0.948794	-0.00512159	0.0440963	0.911327
SELM	15336_7_SELM_SELM	deCODE	Pancreatic cancer	FinnGen R10	Wald ratio	1	-0.613709	0.771193	0.426153	0.843966													0.00111962	39.6354
MTHFD1	12575_30_MTHFD1_C1TC	deCODE	Pancreatic cancer	FinnGen R10	IVW	4	-0.196082	0.247394	0.428016	0.844095	-0.709572	0.660436	0.395061	-0.232601	0.29457	0.429745	-0.241383	0.324885	0.511384	-0.26851	0.360158	0.510048	0.0100468	356.263	0.744706	0.862642	0.0415286	0.97945	0.0520036	0.0620156	0.489971
PSMD9	13931_22_PSMD9_PSMD9	deCODE	Pancreatic cancer	FinnGen R10	IVW	3	0.21354	0.269552	0.428242	0.844095	1.19583	1.39076	0.547886	0.2002	0.287487	0.486192	0.212816	0.288609	0.537663	0.136733	0.415023	0.773112	0.00966484	343.586	0.619781	0.733527	0.101453	0.750093	-0.107333	0.149084	0.602756
HTRA1	15594_47_HTRA1_HTRA1	deCODE	Pancreatic cancer	FinnGen R10	IVW	6	-0.157507	0.199507	0.42983	0.844095	-0.527777	0.99479	0.623825	-0.344884	0.289537	0.233592	-0.563807	0.368691	0.186759	-0.455346	0.460935	0.368577	0.0165782	588.277	9.91021	0.0778196	9.54455	0.0488399	0.0352476	0.0900396	0.715411
ACOT13	17675_17_ACOT13_ACO13	deCODE	Pancreatic cancer	FinnGen R10	IVW	2	-0.380203	0.482185	0.430404	0.844095													0.00278458	98.6516	0.752498	0.385686
TPP1	17691_1_TPP1_TPP1	deCODE	Pancreatic cancer	FinnGen R10	IVW	5	-0.179324	0.226835	0.429207	0.844095	0.257495	0.612208	0.702358	-0.175196	0.241953	0.469008	-0.0314966	0.255283	0.907758	-0.644014	0.466134	0.239247	0.0143449	510.545	1.46139	0.833458	0.871274	0.832354	-0.0499167	0.0649796	0.498304
PEBP1	4276_10_PEBP1_prostatic_binding_protein	deCODE	Pancreatic cancer	FinnGen R10	IVW	8	-0.0977196	0.123668	0.429423	0.844095	-0.07126	0.18757	0.717095	-0.127982	0.156416	0.413232	-0.0940738	0.16981	0.596826	0.0245006	0.228274	0.917539	0.0757598	2781.49	4.00452	0.779257	3.96932	0.680829	-0.00501033	0.0267047	0.857359
ADAMTSL2	6379_62_ADAMTSL2_ATL2	deCODE	Pancreatic cancer	FinnGen R10	IVW	9	0.149125	0.189157	0.430483	0.844095	0.56737	0.970472	0.577143	0.387589	0.271049	0.152729	0.271335	0.292265	0.380366	0.164649	0.46399	0.731872	0.019626	696.144	13.441	0.0975511	13.0678	0.0704744	-0.0328113	0.0733841	0.668297
CA6	prot-a-333	Sun	Pancreatic cancer	FinnGen R10	IVW	14	0.0288128	0.0363807	0.428372	0.844095	0.103043	0.147139	0.497089	0.0448457	0.0477097	0.347233	0.0521754	0.04927	0.308894	0.208424	0.0866621	0.031785	0.595049	2232.77	20.7191	0.0786729	20.2405	0.0626712	-0.0376081	0.0705992	0.603966
SH3GLB2	18222_34_SH3GLB2_SHLB2	deCODE	Pancreatic cancer	FinnGen R10	IVW	20	-0.0720207	0.0914505	0.430967	0.844098	-0.249253	0.226016	0.284635	-0.0474287	0.0952717	0.618606	-0.0707772	0.0953778	0.467119	-0.177769	0.151979	0.256587	0.132006	4810.05	33.3742	0.0217568	32.0609	0.0216249	0.0387307	0.0451056	0.401815
ARG1	5867_60_ARG1_ARGI1	deCODE	Pancreatic cancer	FinnGen R10	IVW	4	-0.226127	0.287843	0.432107	0.845385	-0.674373	0.920589	0.540054	-0.176364	0.318831	0.580155	-0.165943	0.351813	0.669339	-0.198391	0.405955	0.658549	0.00900524	319.311	0.524942	0.913379	0.262168	0.877144	0.0439829	0.0858012	0.659223
KLK13	11152_46_KLK13_kallikrein_13	deCODE	Pancreatic cancer	FinnGen R10	IVW	29	0.0452353	0.0577708	0.433619	0.846681	0.0958898	0.100089	0.34654	0.0787927	0.081553	0.333968	0.0561076	0.0755688	0.463986	0.0149838	0.147244	0.919671	0.211712	7789.34	21.8508	0.788154	21.4667	0.763961	-0.0105435	0.0170123	0.540615
SHANK3	13242_134_SHANK3_SHAN3	deCODE	Pancreatic cancer	FinnGen R10	IVW	36	-0.0427347	0.0545912	0.433737	0.846681	-0.0812598	0.116406	0.489879	-0.0829517	0.0760728	0.275526	-0.0398665	0.0717546	0.582022	-0.0398665	0.133645	0.767236	0.205947	7435.83	47.5855	0.0760758	47.3655	0.0635739	0.0080278	0.0202016	0.693567
PTX3	GCST90012037	Folkersen_2	Pancreatic cancer	FinnGen R10	IVW	2	-0.212829	0.27231	0.434467	0.847163													0.00824648	109.123	0.55857	0.454837
LILRA6	7059_14_LILRA6_LIRA6	deCODE	Pancreatic cancer	FinnGen R10	IVW	90	0.0188407	0.024169	0.43566	0.848295	0.076403	0.0377775	0.0461664	0.0225834	0.0365831	0.537024	0.0425261	0.0374975	0.259796	-0.0443694	0.0657172	0.501327	1.29484	48888.8	91.7228	0.400555	87.7924	0.486189	-0.0202795	0.010229	0.0505375
SIGLEC14	8248_222_SIGLEC14_SIG14	deCODE	Pancreatic cancer	FinnGen R10	IVW	71	-0.0164053	0.0210612	0.436017	0.848295	0.00792062	0.0348394	0.820827	-0.00585134	0.0319552	0.854711	-0.00878418	0.0282531	0.756793	0.00239368	0.0524527	0.963731	1.3145	53412.4	49.0177	0.973317	48.2494	0.972863	-0.0103795	0.0118416	0.383785
SCGN	15305_7_SCGN_Secretagogin	deCODE	Pancreatic cancer	FinnGen R10	IVW	3	-0.291349	0.375256	0.437513	0.848378	1.89396	4.98577	0.768884	-0.2083	0.420392	0.620254	-0.140977	0.485823	0.798998	-0.163771	0.51938	0.782379	0.00524455	185.878	0.197229	0.906092	0.00401938	0.949449	-0.17895	0.407116	0.736353
GPT	16015_19_GPT_ALT	deCODE	Pancreatic cancer	FinnGen R10	Wald ratio	1	-0.55117	0.709481	0.43724	0.848378													0.00122348	42.2959
TBCB	17686_27_TBCB_TBCB	deCODE	Pancreatic cancer	FinnGen R10	Wald ratio	1	0.452562	0.582709	0.437364	0.848378													0.00166122	58.8601
PGP	18235_16_PGP_PGP	deCODE	Pancreatic cancer	FinnGen R10	IVW	9	-0.0925765	0.120289	0.441525	0.851252	-0.186506	0.203145	0.389109	-0.0632481	0.130579	0.628125	-0.0538735	0.131453	0.692685	-0.175541	0.26329	0.52371	0.0322713	1150.83	9.12079	0.332209	8.65424	0.278443	0.0238796	0.0388725	0.558442
SHH	2743_5_SHH_Sonic_Hedgehog	deCODE	Pancreatic cancer	FinnGen R10	IVW	4	0.229823	0.29872	0.441679	0.851252	1.35578	1.05438	0.327268	0.262994	0.368074	0.474909	0.323179	0.436641	0.512872	0.349816	0.591056	0.595592	0.00656454	232.441	5.17081	0.159708	3.12984	0.209104	-0.086904	0.076097	0.371741
SPARCL1	4467_49_SPARCL1_SPARCL1	deCODE	Pancreatic cancer	FinnGen R10	IVW	32	-0.0326676	0.0425277	0.442398	0.851252	-0.0952346	0.118553	0.428115	-0.0921536	0.062693	0.141584	-0.0788581	0.0584594	0.187129	-0.112043	0.0906416	0.225701	0.3278	11972.8	28.82	0.578607	28.5003	0.543941	0.0195312	0.034545	0.576016
LRP11	6713_4_LRP11_LRP11	deCODE	Pancreatic cancer	FinnGen R10	IVW	28	-0.0312742	0.0405413	0.44046	0.851252	0.0711884	0.0781954	0.370979	0.00336474	0.0547123	0.950962	-0.0187251	0.053265	0.727907	-0.0267333	0.0748714	0.723825	0.376147	14069.3	29.222	0.350215	26.7768	0.421107	-0.0390525	0.0253445	0.135433
HS3ST3B1	6986_17_HS3ST3B1_HS3SB	deCODE	Pancreatic cancer	FinnGen R10	Wald ratio	1	0.947611	1.22875	0.440589	0.851252													0.000965563	34.1734
MAN1A2	9077_10_MAN1A2_MA1A2	deCODE	Pancreatic cancer	FinnGen R10	IVW	12	-0.0743216	0.0967359	0.442313	0.851252	0.0836965	0.191589	0.671499	-0.0448851	0.122672	0.714444	-0.0230845	0.135672	0.867982	-0.0808888	0.18123	0.664015	0.0714238	2551.52	7.88465	0.723598	6.97163	0.728121	-0.0309008	0.0323392	0.361842
LGALS9	prot-a-1732	Sun	Pancreatic cancer	FinnGen R10	Wald ratio	1	0.162112	0.210656	0.441562	0.851252													0.0162812	54.6005
BCAT2	19365_11_BCAT2_BCAT2	deCODE	Pancreatic cancer	FinnGen R10	IVW	5	-0.334593	0.437871	0.444786	0.852729	-0.254373	1.09635	0.83145	-0.674127	0.292366	0.021124	-0.677671	0.364607	0.136616	-0.655079	0.354384	0.13823	0.0138659	492.362	13.1091	0.0107548	13.0795	0.00446786	-0.0080241	0.0973349	0.939491
NPPA	5443_62_NPPA_ANP	deCODE	Pancreatic cancer	FinnGen R10	Wald ratio	1	-0.356348	0.466227	0.444675	0.852729													0.00149917	53.1218
LEPR	prot-a-1724	Sun	Pancreatic cancer	FinnGen R10	IVW	12	0.022657	0.0296095	0.444156	0.852729	-0.032597	0.0607456	0.603267	0.018108	0.0373914	0.628185	0.0252665	0.0387422	0.527684	0.0451974	0.0540211	0.420587	0.861011	3503.04	12.9642	0.295675	11.6339	0.310305	0.0360307	0.0336953	0.310062
CTSF	prot-a-722	Sun	Pancreatic cancer	FinnGen R10	Wald ratio	1	-0.130677	0.171136	0.445114	0.852729													0.0226977	76.6188
HAVCR1	GCST90012041	Folkersen_2	Pancreatic cancer	FinnGen R10	IVW	26	0.0320064	0.0422619	0.44885	0.852762	0.00994913	0.0728134	0.892456	-0.000867293	0.0576613	0.987999	-0.00763174	0.0559834	0.892659	-0.0610351	0.0831589	0.469803	0.353268	6627.16	17.8744	0.847674	17.7361	0.815621	0.007805	0.0209811	0.713157
COL6A1	16828_8_COL6A1_Collagen_a1_VI_	deCODE	Pancreatic cancer	FinnGen R10	IVW	46	-0.0249753	0.0329908	0.449027	0.852762	-0.0192163	0.0693372	0.782968	-0.0256007	0.0496153	0.605865	-0.00732475	0.0475453	0.878253	0.0170685	0.0796835	0.831356	0.614221	22089.5	55.781	0.130166	55.7688	0.109886	-0.00193699	0.019693	0.922094
CPLX1	18332_17_CPLX1_CPLX1	deCODE	Pancreatic cancer	FinnGen R10	Wald ratio	1	0.517643	0.682583	0.448236	0.852762													0.00158416	55.9697
MDGA2	19372_7_MDGA2_MDGA2	deCODE	Pancreatic cancer	FinnGen R10	IVW	40	-0.0330419	0.0435867	0.448407	0.852762	-0.0195607	0.10137	0.848015	-0.0933176	0.0639963	0.144793	-0.0757789	0.0638038	0.24214	-0.0115896	0.106187	0.913649	0.354954	12855.3	40.7641	0.392768	40.7405	0.350778	-0.00291995	0.0196601	0.882717
CA3	3799_11_CA3_Carbonic_anhydrase_III	deCODE	Pancreatic cancer	FinnGen R10	IVW	10	-0.103826	0.136404	0.446557	0.852762	-0.212504	0.385915	0.59691	-0.0805301	0.174333	0.644129	-0.103624	0.200894	0.618415	-0.0441109	0.238781	0.857534	0.04411	1572.08	5.11568	0.824109	5.02506	0.754895	0.0203789	0.0676941	0.771057
NRCAM	5109_24_NRCAM_Nr_CAM	deCODE	Pancreatic cancer	FinnGen R10	IVW	3	-0.281529	0.370543	0.44739	0.852762	-2.11979	1.69746	0.429851	0.040473	0.445329	0.927585	0.0411803	0.570093	0.948989	0.0411803	0.592441	0.950909	0.0039525	139.967	1.25254	0.534583	0.0210749	0.884575	0.149646	0.134851	0.466923
NPTX1	9256_78_NPTX1_NPTX1	deCODE	Pancreatic cancer	FinnGen R10	IVW	20	-0.0695941	0.0912525	0.44567	0.852762	-0.210549	0.158293	0.200086	-0.12339	0.130175	0.343195	-0.148716	0.12024	0.231222	0.145377	0.274956	0.603117	0.108734	3960.53	19.9103	0.399995	18.6566	0.413251	0.0250654	0.0227907	0.285908
CGA	prot-c-4914_10_1	Suhre	Pancreatic cancer	FinnGen R10	Wald ratio	1	-0.105765	0.139245	0.447515	0.852762													0.0327494	33.6551
APLP2	10627_87_APLP2_APLP2	deCODE	Pancreatic cancer	FinnGen R10	IVW	3	0.184949	0.245437	0.451119	0.853909	-0.0883331	0.516745	0.892217	0.136067	0.262711	0.604506	0.119444	0.302882	0.731394	0.126698	0.291722	0.706427	0.014923	531.4	0.519377	0.771292	0.158214	0.690806	0.0362498	0.060319	0.655505
UBASH3B	12558_3_UBASH3B_UBS3B	deCODE	Pancreatic cancer	FinnGen R10	IVW	4	0.165903	0.22142	0.453697	0.853909	0.0308518	0.677348	0.967809	0.153958	0.251991	0.541222	0.142632	0.304135	0.671064	0.232418	0.322888	0.523654	0.0135494	481.545	0.0582186	0.996329	0.0137093	0.993169	0.0132649	0.062875	0.852453
HEBP1	18225_13_HEBP1_HEBP1	deCODE	Pancreatic cancer	FinnGen R10	IVW	24	-0.0352873	0.0467809	0.450664	0.853909	-0.092209	0.0705283	0.204575	0.0200411	0.0699729	0.774563	-0.0506501	0.0596471	0.404543	-0.00847619	0.118154	0.94343	0.241692	8994.15	23.522	0.430658	22.3276	0.440485	0.0200898	0.018519	0.289744
CLPS	5749_53_CLPS_COL	deCODE	Pancreatic cancer	FinnGen R10	IVW	20	-0.0494624	0.0660056	0.453636	0.853909	-0.200812	0.177786	0.273509	-0.0686474	0.0941401	0.465876	-0.0726636	0.0893596	0.426199	-0.127851	0.13871	0.368237	0.163422	5918.78	17.7172	0.541397	16.8766	0.531602	0.0407711	0.0444697	0.371353
IGFALS	6605_17_IGFALS_IGFALS	deCODE	Pancreatic cancer	FinnGen R10	IVW	6	-0.0956542	0.127894	0.454508	0.853909	-0.279428	0.357791	0.478451	-0.0985438	0.167307	0.555862	0.0467774	0.256645	0.862534	0.11482	0.269685	0.68799	0.0268392	953.275	4.76021	0.44584	4.4207	0.352055	0.0371331	0.0669963	0.60893
CNP	6609_22_CNP_CN37	deCODE	Pancreatic cancer	FinnGen R10	IVW	2	-0.279286	0.370696	0.451204	0.853909													0.00425017	150.729	0.260832	0.609549
LDHC	9828_86_LDHC_LDHC	deCODE	Pancreatic cancer	FinnGen R10	Wald ratio	1	-0.616837	0.824599	0.454433	0.853909													0.00103108	36.5171
GDF15	prot-a-1195	Sun	Pancreatic cancer	FinnGen R10	IVW	10	0.0333178	0.0443991	0.453003	0.853909	-0.0110653	0.135303	0.936829	-0.00478234	0.0562699	0.93227	-0.0176292	0.0574341	0.765867	-0.0176292	0.0776445	0.825458	0.3593	1276.84	5.84479	0.755346	5.72421	0.678093	0.0186968	0.0538417	0.737358
CBR1	prot-a-373	Sun	Pancreatic cancer	FinnGen R10	IVW	3	0.0843764	0.112583	0.45358	0.853909	0.0558686	0.183155	0.811516	0.0734373	0.125046	0.557013	0.056118	0.145702	0.737225	0.0706098	0.15346	0.69061	0.0905289	314.196	0.14666	0.929294	0.107721	0.742754	0.010199	0.0516847	0.875969
PIGR	prot-c-3216_2_2	Suhre	Pancreatic cancer	FinnGen R10	Wald ratio	1	-0.0908339	0.121252	0.453778	0.853909													0.0442382	45.9155
GDNF	GCST90274792	Zhao	Pancreatic cancer	FinnGen R10	IVW	12	-0.0614173	0.0825823	0.457052	0.855039	-0.104603	0.169993	0.552076	-0.0444363	0.111384	0.689932	-0.0184623	0.142855	0.899502	-0.0911965	0.171593	0.605659	0.105878	1503.14	6.63362	0.82793	6.54914	0.767212	0.00914731	0.0314723	0.77726
MCF2L	13934_3_MCF2L_MCF2L	deCODE	Pancreatic cancer	FinnGen R10	IVW	10	-0.090104	0.121184	0.45716	0.855039	-0.150086	0.275026	0.600143	-0.0378028	0.147417	0.797615	-0.0242689	0.165032	0.886329	-0.212387	0.261447	0.43755	0.0431114	1523.62	8.33028	0.501235	8.26877	0.407666	0.00798256	0.0327231	0.813415
SAA4	15516_12_SAA4_SAA_4	deCODE	Pancreatic cancer	FinnGen R10	IVW	24	0.0310644	0.0417929	0.457304	0.855039	-0.0655358	0.0723243	0.37468	0.00590586	0.0459542	0.897741	0.00827361	0.0405482	0.840114	0.0577148	0.0637758	0.374867	0.630993	25233	37.272	0.030443	33.3408	0.0572384	0.0471747	0.0292903	0.121524
BTD	15644_1_BTD_Biotinidase	deCODE	Pancreatic cancer	FinnGen R10	IVW	18	0.0447904	0.0602754	0.457424	0.855039	-0.0211682	0.112655	0.853315	-0.0214387	0.0774428	0.781909	-0.0151325	0.0727428	0.837679	-0.0960255	0.170102	0.579776	0.170806	6343.29	22.2294	0.176056	21.4819	0.160723	0.0202881	0.0271886	0.46637
CD5L	3293_2_CD5L_CD5L	deCODE	Pancreatic cancer	FinnGen R10	IVW	26	-0.0539416	0.0726781	0.457967	0.855039	-0.0261304	0.168508	0.878064	-0.0675504	0.103453	0.513786	-0.0478066	0.103401	0.647834	-0.0262678	0.182393	0.886641	0.131185	4732.8	29.2325	0.254316	29.1896	0.213075	-0.00552658	0.0294551	0.852746
UNC5C	5139_32_UNC5C_UNC5H3	deCODE	Pancreatic cancer	FinnGen R10	IVW	23	0.0709794	0.0956493	0.458039	0.855039	-0.0109465	0.244591	0.964726	0.105359	0.136692	0.440841	0.175874	0.145985	0.241105	0.263615	0.211207	0.225102	0.0698202	2482.9	12.9146	0.935516	12.7821	0.916063	0.0101573	0.0279099	0.719547
SUMO3	14623_26_SUMO3_SUMO3	deCODE	Pancreatic cancer	FinnGen R10	IVW	2	0.326378	0.440354	0.45859	0.855155													0.00266244	93.9956	0.370702	0.542622
ACE	10714_7_ACE_ACE	deCODE	Pancreatic cancer	FinnGen R10	IVW	24	-0.0309087	0.0417901	0.459533	0.856002	0.0477832	0.111146	0.671439	-0.0384164	0.0574301	0.503544	-0.0128784	0.050337	0.800346	0.0291681	0.108924	0.791252	0.378191	14368.2	34.4026	0.0595562	33.4324	0.0560446	-0.0303305	0.0379596	0.432821
CD8A	15462_28_CD8A_CD8A	deCODE	Pancreatic cancer	FinnGen R10	IVW	10	-0.10864	0.14739	0.461067	0.856529	-0.0847518	0.252714	0.745974	-0.114765	0.131571	0.383062	-0.219406	0.121782	0.105119	-0.246186	0.246765	0.344512	0.0909779	3316.33	19.151	0.023939	19.1165	0.014249	-0.00592667	0.0492895	0.907256
LZIC	19338_3_LZIC_LZIC	deCODE	Pancreatic cancer	FinnGen R10	Wald ratio	1	-0.465546	0.631336	0.460881	0.856529													0.00124092	43.9695
QDPR	prot-a-2464	Sun	Pancreatic cancer	FinnGen R10	IVW	5	0.047033	0.0638397	0.461283	0.856529	0.145188	0.179216	0.477164	0.0660043	0.0696876	0.343565	0.0704787	0.078978	0.42262	0.0595299	0.121978	0.651067	0.176684	637.945	1.38827	0.84623	1.04472	0.790434	-0.0451664	0.0770575	0.598964
RAB22A	12408_333_RAB22A_RB22A	deCODE	Pancreatic cancer	FinnGen R10	IVW	2	0.344954	0.470718	0.463665	0.857829													0.00289318	102.48	0.45012	0.502278
CMBL	19115_13_CMBL_CMBL	deCODE	Pancreatic cancer	FinnGen R10	IVW	6	0.144542	0.196963	0.463039	0.857829	0.637879	0.424002	0.206915	0.152627	0.250405	0.542178	0.138927	0.298068	0.66075	0.104308	0.374025	0.791504	0.0175306	622.853	4.22501	0.517496	2.49869	0.644871	-0.0561518	0.0427369	0.259167
APOC3	6461_54_APOC3_Apo_C_III	deCODE	Pancreatic cancer	FinnGen R10	IVW	8	0.130705	0.178469	0.463943	0.857829	0.276652	0.365925	0.47825	0.352242	0.207807	0.0900672	0.316555	0.222599	0.197992	0.383317	0.369112	0.33358	0.0205624	731.329	7.01958	0.426844	6.77404	0.34225	-0.0189745	0.0406873	0.657415
CSGALNACT2	prot-a-687	Sun	Pancreatic cancer	FinnGen R10	Wald ratio	1	0.145378	0.19829	0.46346	0.857829													0.0152582	51.1168
NTF3	4145_58_NTF3_Neurotrophin_3	deCODE	Pancreatic cancer	FinnGen R10	IVW	8	0.159059	0.217731	0.465068	0.858153	-0.624074	0.504575	0.262362	-0.0892256	0.282543	0.752158	-0.192381	0.369192	0.618381	-0.0543262	0.519177	0.919597	0.013539	479.89	5.83704	0.558901	2.87696	0.824124	0.0686106	0.0398785	0.136132
CPXM1	6255_74_CPXM1_CPXM1	deCODE	Pancreatic cancer	FinnGen R10	IVW	28	-0.0445998	0.0610557	0.465098	0.858153	-0.0642779	0.105499	0.54763	-0.0960349	0.0865434	0.26714	-0.0743725	0.0792395	0.356268	0.00378271	0.162056	0.981549	0.165994	6011.08	31.456	0.25283	31.3855	0.214224	0.00414074	0.0171339	0.810932
MSMB	10620_21_MSMB_PSP_94	deCODE	Pancreatic cancer	FinnGen R10	IVW	23	-0.021448	0.0296622	0.469633	0.858915	-0.0717564	0.0907271	0.437842	-0.0496261	0.0426271	0.244346	-0.0395254	0.0402749	0.33707	0.0632183	0.0762857	0.416172	0.797302	32303.8	29.0643	0.143035	28.5747	0.124592	0.0259851	0.0433203	0.555033
SERPINB1	10737_96_SERPINB1_Serpin_B1	deCODE	Pancreatic cancer	FinnGen R10	Wald ratio	1	0.323602	0.452818	0.474831	0.858915													0.00302063	107.091
GABARAPL2	12494_99_GABARAPL2_GBRL2	deCODE	Pancreatic cancer	FinnGen R10	IVW	3	0.236518	0.325973	0.468098	0.858915	0.206596	0.78205	0.835579	0.216368	0.389229	0.578286	0.206508	0.384787	0.645197	0.127654	0.48465	0.816901	0.00582863	206.632	1.30795	0.519975	1.30548	0.253215	0.00238304	0.0547661	0.972316
CCBL2	12682_5_CCBL2_KAT3	deCODE	Pancreatic cancer	FinnGen R10	IVW	15	0.103956	0.143543	0.468933	0.858915	-0.272745	0.619334	0.666893	-0.0362051	0.217475	0.86778	-0.354672	0.459017	0.452561	-0.321389	0.419484	0.45631	0.035049	1241.9	14.623	0.404399	14.1939	0.360329	0.057368	0.0915111	0.54158
BOLA1	15370_5_BOLA1_BOLA1	deCODE	Pancreatic cancer	FinnGen R10	IVW	10	0.063904	0.0892353	0.473912	0.858915	-0.0357538	0.150355	0.818017	0.0912062	0.109565	0.40516	0.106482	0.109738	0.357235	0.0471091	0.243451	0.85086	0.109116	3998.03	8.80133	0.455812	8.10877	0.422918	0.0239511	0.0289754	0.432424
KREMEN1	17331_138_KREMEN1_KREM1	deCODE	Pancreatic cancer	FinnGen R10	IVW	15	0.0730731	0.102118	0.474255	0.858915	0.316367	0.20626	0.149042	0.0602072	0.135972	0.657918	0.0518021	0.152819	0.739658	0.0772999	0.211705	0.720471	0.0475869	1694.19	12.1945	0.590685	10.3514	0.664979	-0.0364029	0.0268138	0.197685
PSMB4	18340_2_PSMB4_Proteasome_beta_chain	deCODE	Pancreatic cancer	FinnGen R10	IVW	16	0.043647	0.0607205	0.472253	0.858915	0.0501631	0.0898846	0.585602	0.0326558	0.0705137	0.643283	0.0326079	0.0726708	0.660057	0.0520543	0.149884	0.733193	0.145337	5425.89	7.56584	0.940008	7.55618	0.911144	-0.00232978	0.0236956	0.923071
ACADVL	19262_219_ACADVL_ACADV	deCODE	Pancreatic cancer	FinnGen R10	Wald ratio	1	-0.54549	0.762566	0.474403	0.858915													0.00114595	40.5834
MBL2	3000_66_MBL2_MBL	deCODE	Pancreatic cancer	FinnGen R10	IVW	55	-0.0171798	0.0236357	0.467311	0.858915	0.0253894	0.0438173	0.564748	-0.0488567	0.035017	0.162947	-0.00798996	0.0326604	0.807665	-0.0536296	0.0760009	0.483443	1.13358	44576	66.7866	0.113553	64.9874	0.125024	-0.018042	0.0148941	0.231134
CA13	3420_21_CA13_Carbonic_anhydrase_XIII	deCODE	Pancreatic cancer	FinnGen R10	IVW	6	-0.0680439	0.0937236	0.467836	0.858915	-0.134654	0.169053	0.47033	-0.0753463	0.103859	0.468167	-0.0721543	0.0967325	0.48928	-0.000629716	0.16182	0.997046	0.0984522	3634.8	2.66281	0.7518	2.43866	0.655652	0.0213644	0.0451258	0.66058
IGFBP2	8469_41_IGFBP2_IGFBP_2	deCODE	Pancreatic cancer	FinnGen R10	IVW	2	0.447625	0.622807	0.472312	0.858915													0.00232025	82.1328	1.39943	0.23682
IGDCC4	9793_145_IGDCC4_IGDC4	deCODE	Pancreatic cancer	FinnGen R10	IVW	12	0.0563464	0.0779806	0.469944	0.858915	0.0193731	0.127024	0.881814	0.0527524	0.103016	0.608597	0.0649066	0.111618	0.572622	0.02205	0.160119	0.892958	0.109564	3944	8.22807	0.69274	8.0921	0.619841	0.0101313	0.0274758	0.720012
GALP	prot-a-1174	Sun	Pancreatic cancer	FinnGen R10	Wald ratio	1	-0.148192	0.204842	0.469406	0.858915													0.0178584	59.9863
IL17RB	prot-a-1487	Sun	Pancreatic cancer	FinnGen R10	IVW	4	-0.107223	0.148938	0.471575	0.858915	-0.113375	0.263146	0.70857	-0.125362	0.0927867	0.17667	-0.124102	0.0957502	0.285644	-0.312672	0.182485	0.185153	0.140366	500.674	10.4091	0.0153906	10.4036	0.00550665	0.00249419	0.0769063	0.977073
SPINT3	prot-a-2825	Sun	Pancreatic cancer	FinnGen R10	IVW	8	-0.0386196	0.0535182	0.47053	0.858915	-0.118429	0.162824	0.494406	-0.0536889	0.0603827	0.373926	-0.0684928	0.0621	0.306521	0.131193	0.110537	0.273991	0.243993	892.725	2.40156	0.934326	2.1322	0.907147	0.0342273	0.0659494	0.622345
COLEC10	prot-a-627	Sun	Pancreatic cancer	FinnGen R10	IVW	2	-0.149912	0.208672	0.472505	0.858915													0.0228247	76.1702	0.0289015	0.865007
CRISP2	prot-a-661	Sun	Pancreatic cancer	FinnGen R10	IVW	11	0.0244634	0.0341254	0.473456	0.858915	0.0258286	0.081073	0.75731	0.0185785	0.0463601	0.688608	-0.0214021	0.0579091	0.719401	-0.0189462	0.0704715	0.793511	0.575874	2091.21	5.39265	0.863454	5.39231	0.798857	-0.000636487	0.0342856	0.985594
EGF	prot-a-908	Sun	Pancreatic cancer	FinnGen R10	Wald ratio	1	0.104664	0.145145	0.470849	0.858915													0.031467	107.182
ENDOU	prot-a-942	Sun	Pancreatic cancer	FinnGen R10	Wald ratio	1	0.167164	0.230132	0.467604	0.858915													0.013409	44.8375
CSF2RB	10512_13_CSF2RB_IL3RB	deCODE	Pancreatic cancer	FinnGen R10	IVW	46	-0.0351479	0.0492997	0.475881	0.859926	-0.075179	0.106013	0.481972	-0.0453335	0.0710491	0.523435	-0.0504256	0.0686895	0.46669	-0.0223101	0.113285	0.844764	0.302347	10942.8	51.7807	0.226262	51.5569	0.202207	0.00873251	0.0199822	0.664238
CXCL5	GCST90274782	Zhao	Pancreatic cancer	FinnGen R10	IVW	8	0.057133	0.0828671	0.490538	0.863248	0.123197	0.125104	0.362771	0.0625263	0.0958644	0.514248	0.0788778	0.10074	0.459301	0.145981	0.155527	0.379175	0.0905462	1369.29	5.17248	0.638924	4.67561	0.586039	-0.0190369	0.0270071	0.507307
PROK2	10754_113_PROK2_Prokineticin_2	deCODE	Pancreatic cancer	FinnGen R10	IVW	41	-0.0291024	0.0415188	0.483337	0.863248	0.00909613	0.0719708	0.900075	-0.0399664	0.0618949	0.518464	-0.0320997	0.0519001	0.539759	-0.130899	0.0941574	0.172151	0.348621	12775.4	40.1683	0.462798	39.7341	0.437205	-0.0100289	0.015362	0.517688
HK2	13130_150_HK2_HXK2	deCODE	Pancreatic cancer	FinnGen R10	IVW	4	-0.230665	0.3281	0.482035	0.863248	-0.913132	1.46427	0.596528	-0.596792	0.422158	0.157459	-0.73433	0.571328	0.288924	-0.674939	0.622013	0.357293	0.00740423	262.2	4.97754	0.173449	4.43542	0.108858	0.0503768	0.101891	0.669981
INHBA	13738_8_INHBA_Inhibin_bA_chain	deCODE	Pancreatic cancer	FinnGen R10	Wald ratio	1	0.293916	0.423035	0.487193	0.863248													0.00344338	122.144
CROT	13929_27_CROT_OCTC	deCODE	Pancreatic cancer	FinnGen R10	IVW	12	-0.0537456	0.0774147	0.487522	0.863248	-0.0806918	0.144464	0.58875	-0.0996305	0.0917876	0.277724	-0.101397	0.0869171	0.268042	-0.0591237	0.182912	0.752578	0.105466	3858.48	13.0302	0.291355	12.9584	0.226007	0.00785337	0.0333625	0.818652
LANCL1	13986_6_LANCL1_LANC1	deCODE	Pancreatic cancer	FinnGen R10	IVW	2	0.177458	0.254454	0.485548	0.863248													0.00634602	225.12	0.0150016	0.902518
ADPRHL2	17332_3_ADPRHL2_ARHL2	deCODE	Pancreatic cancer	FinnGen R10	Wald ratio	1	-0.335372	0.479305	0.484111	0.863248													0.00235051	83.3453
CD46	17682_1_CD46_CD46	deCODE	Pancreatic cancer	FinnGen R10	IVW	13	-0.0663203	0.0937425	0.479273	0.863248	-0.0122379	0.331981	0.971255	-0.0489146	0.128023	0.702405	-0.0346419	0.127629	0.790676	-0.0142737	0.189259	0.941124	0.0766898	2751.14	17.395	0.135332	17.3472	0.098018	-0.00838253	0.0481118	0.86485
HADH	17739_1_HADH_HCDH	deCODE	Pancreatic cancer	FinnGen R10	IVW	2	-0.299603	0.42671	0.482603	0.863248													0.00336801	119.301	0.00451736	0.946414
DCTD	17756_69_DCTD_DCTD	deCODE	Pancreatic cancer	FinnGen R10	IVW	2	0.258416	0.369731	0.484596	0.863248													0.00453599	160.908	1.60661	0.204969
NANS	17802_4_NANS_SIAS	deCODE	Pancreatic cancer	FinnGen R10	IVW	3	0.264253	0.381458	0.48847	0.863248	-0.629077	1.39206	0.729796	0.286066	0.43348	0.5093	-0.146426	0.450124	0.775831	1.01094	0.786681	0.327493	0.00614113	217.671	2.05565	0.357784	1.40751	0.23547	0.0762467	0.11236	0.620438
CAMK2D	3419_49_CAMK2D_CAMK2D	deCODE	Pancreatic cancer	FinnGen R10	Wald ratio	1	0.569144	0.817804	0.486466	0.863248													0.000963372	34.0967
DBNL	4978_54_DBNL_DBNL	deCODE	Pancreatic cancer	FinnGen R10	Wald ratio	1	-0.378162	0.539432	0.483279	0.863248													0.00234827	83.2139
S100A12	5852_6_S100A12_S100A12	deCODE	Pancreatic cancer	FinnGen R10	IVW	9	-0.100973	0.142779	0.479441	0.863248	-0.0564446	0.272485	0.841792	-0.208053	0.173904	0.231553	-0.225888	0.182454	0.250793	-0.253928	0.293937	0.412802	0.0382622	1366.71	6.99004	0.537708	6.95323	0.433766	-0.0067899	0.0353887	0.853294
TXNDC15	6366_38_TXNDC15_TXD15	deCODE	Pancreatic cancer	FinnGen R10	IVW	7	0.0546402	0.0791343	0.489896	0.863248	-0.0650129	0.129013	0.635727	0.0414974	0.0883702	0.638651	0.0577792	0.0863826	0.528456	-0.0541197	0.155068	0.739005	0.0797808	2919.92	4.78431	0.57176	3.40531	0.637761	0.0414214	0.0352731	0.293152
NTN1	6649_51_NTN1_NET1	deCODE	Pancreatic cancer	FinnGen R10	IVW	30	-0.0423835	0.0612611	0.489032	0.863248	-0.0145786	0.108026	0.893614	0.039417	0.0896292	0.660098	-0.000928052	0.0822641	0.991076	0.0812217	0.160864	0.617439	0.175692	6394.06	25.7706	0.63772	25.673	0.591015	-0.00514366	0.0164598	0.756978
ST8SIA6	6930_95_ST8SIA6_SIA8F	deCODE	Pancreatic cancer	FinnGen R10	Wald ratio	1	-0.598616	0.867393	0.490111	0.863248													0.00114363	40.4828
COL15A1	8974_172_COL15A1_COFA1	deCODE	Pancreatic cancer	FinnGen R10	IVW	18	-0.0687124	0.0985756	0.48577	0.863248	-0.0569526	0.231534	0.808826	-0.0290853	0.128629	0.821109	-0.0141968	0.13895	0.919815	-0.0849749	0.193843	0.666639	0.0643117	2287.11	8.20255	0.962022	8.1994	0.942707	-0.00153731	0.0273874	0.955931
MFAP2	9294_45_MFAP2_MFAP2	deCODE	Pancreatic cancer	FinnGen R10	IVW	11	-0.103007	0.148493	0.487881	0.863248	-0.247436	0.603288	0.691291	-0.0694591	0.202008	0.730965	-0.0030453	0.213826	0.988917	-0.0172932	0.292292	0.953987	0.0290298	1030.88	7.12291	0.713793	7.0619	0.630675	0.0213785	0.0865518	0.810449
GLRX2	prot-a-1220	Sun	Pancreatic cancer	FinnGen R10	Wald ratio	1	0.120297	0.17021	0.479721	0.863248													0.0543868	189.741
GNLY	prot-a-1228	Sun	Pancreatic cancer	FinnGen R10	IVW	14	0.0247407	0.034944	0.47894	0.863248	0.0729173	0.0658015	0.289518	0.0403087	0.0462333	0.383288	0.0415574	0.0486367	0.408329	0.0372743	0.0749584	0.627305	0.464462	1741.36	9.47597	0.736122	8.72937	0.725856	-0.0228313	0.0264233	0.404496
B4GALT1	prot-a-216	Sun	Pancreatic cancer	FinnGen R10	IVW	3	0.0660238	0.0945371	0.484933	0.863248	-0.160089	0.223217	0.603914	0.0169265	0.101354	0.867367	-0.00232793	0.112417	0.985359	0.020415	0.163859	0.912242	0.0627492	212.832	2.28315	0.319315	1.01296	0.314196	0.063066	0.0563191	0.46406
SLAMF6	prot-a-2742	Sun	Pancreatic cancer	FinnGen R10	Wald ratio	1	-0.146082	0.210059	0.486783	0.863248													0.0148181	49.6202
SYT11	prot-a-2911	Sun	Pancreatic cancer	FinnGen R10	Wald ratio	1	0.168493	0.242152	0.486545	0.863248													0.00943794	31.4324
LY96	prot-a-2991	Sun	Pancreatic cancer	FinnGen R10	Wald ratio	1	0.159093	0.230325	0.489733	0.863248													0.0235756	79.6537
NAGK	prot-c-3894_15_2	Suhre	Pancreatic cancer	FinnGen R10	Wald ratio	1	0.0505504	0.0729102	0.488106	0.863248													0.112451	125.938
EFEMP1	8480_29_EFEMP1_FBLN3	deCODE	Pancreatic cancer	FinnGen R10	IVW	7	-0.116286	0.168884	0.491106	0.863379	0.430349	0.410113	0.34207	-0.0131274	0.206939	0.949419	0.0519163	0.239806	0.835777	0.0787817	0.357897	0.833073	0.0269035	957.535	4.47111	0.613197	2.33172	0.801597	-0.0706879	0.0483281	0.20342
STX7	8274_64_STX7_Syntaxin_7	deCODE	Pancreatic cancer	FinnGen R10	IVW	6	-0.150268	0.218783	0.492187	0.864413	0.359547	0.918963	0.715557	-0.0731805	0.250236	0.769946	-0.0704944	0.261754	0.798448	-0.0607641	0.337199	0.86407	0.0140805	499.827	7.82281	0.166275	7.20537	0.125425	-0.0516463	0.0882143	0.589674
ADH5	11369_23_ADH5_ADHX	deCODE	Pancreatic cancer	FinnGen R10	IVW	8	0.108289	0.159218	0.49642	0.865051	0.0632051	0.411828	0.883056	0.051847	0.202374	0.797801	0.0304435	0.224427	0.895916	0.0216628	0.287718	0.942089	0.0278407	989.844	9.50865	0.218169	9.48385	0.148139	0.00644903	0.0514826	0.904405
ITGA2	15603_20_ITGA2_Integrin_alpha_2	deCODE	Pancreatic cancer	FinnGen R10	IVW	2	-0.248914	0.364162	0.494274	0.865051													0.00475902	168.804	0.871258	0.350607
LRP10	16610_13_LRP10_LRP10	deCODE	Pancreatic cancer	FinnGen R10	IVW	2	-0.364526	0.534178	0.494982	0.865051													0.00223543	79.1642	0.241641	0.623023
RTP4	18315_38_RTP4_RTP4	deCODE	Pancreatic cancer	FinnGen R10	IVW	27	0.0521928	0.0766625	0.49599	0.865051	-0.0282693	0.148692	0.85075	-0.00469922	0.107968	0.965284	0.000117181	0.100133	0.999075	-0.0255113	0.205909	0.90235	0.117206	4242.23	23.8372	0.585276	23.4383	0.551985	0.0142005	0.0224854	0.533417
PVRL2	6245_4_PVRL2_Nectin_2	deCODE	Pancreatic cancer	FinnGen R10	IVW	2	-0.304397	0.446066	0.494984	0.865051													0.00216534	76.6601	1.14975	0.283601
PLEK	7875_86_PLEK_PLEK	deCODE	Pancreatic cancer	FinnGen R10	IVW	7	-0.133557	0.196488	0.496679	0.865051	0.176761	0.692674	0.808743	-0.0608059	0.250547	0.808244	-0.135871	0.2712	0.634217	-0.129017	0.337245	0.71523	0.0187412	665.496	10.2806	0.113323	9.81282	0.0807161	-0.0346682	0.0710115	0.64606
NOG	8778_3_NOG_Noggin	deCODE	Pancreatic cancer	FinnGen R10	IVW	8	0.0760453	0.111261	0.494301	0.865051	0.0586438	0.131707	0.671746	0.0710836	0.126899	0.57537	0.091714	0.133161	0.513156	-0.328281	0.280758	0.280566	0.0595229	2178.05	5.71662	0.5732	5.65566	0.462846	0.00591957	0.0239759	0.813219
TREML1	9329_28_TREML1_TRML1	deCODE	Pancreatic cancer	FinnGen R10	Wald ratio	1	0.442242	0.651099	0.496997	0.865051													0.00154656	54.7852
RARRES2	prot-c-3079_62_2	Suhre	Pancreatic cancer	FinnGen R10	Wald ratio	1	-0.0704244	0.103547	0.49643	0.865051													0.0535809	55.7651
SLITRK3	prot-a-2767	Sun	Pancreatic cancer	FinnGen R10	Wald ratio	1	-0.0679007	0.100153	0.497792	0.865575													0.0642898	226.664
TGFA	GCST90274838	Zhao	Pancreatic cancer	FinnGen R10	Wald ratio	1	-0.284678	0.422725	0.50067	0.869454													0.00379149	56.046
CA8	11390_24_CA8_Carbonic_Anhydrase_VIII	deCODE	Pancreatic cancer	FinnGen R10	IVW	23	0.0397557	0.0593933	0.503264	0.869454	0.148373	0.126199	0.252872	0.0554451	0.0847394	0.512918	0.0485885	0.0830902	0.564654	-0.0824208	0.159621	0.610758	0.172806	6300.79	23.8741	0.353863	22.8143	0.353958	-0.0276657	0.0280109	0.334556
AP2A2	13621_31_AP2A2_AP2A2	deCODE	Pancreatic cancer	FinnGen R10	Wald ratio	1	0.401036	0.597808	0.50232	0.869454													0.0017254	61.0981
CSRP1	15529_33_CSRP1_Cysteine_rich_protein_1	deCODE	Pancreatic cancer	FinnGen R10	Wald ratio	1	0.24842	0.372633	0.504989	0.869454													0.00397674	141.135
APP	3171_57_APP_amyloid_precursor_protein	deCODE	Pancreatic cancer	FinnGen R10	IVW	2	0.264147	0.393052	0.501558	0.869454													0.00365268	129.455	0.379558	0.53784
CLEC3B	5701_81_CLEC3B_Tetranectin	deCODE	Pancreatic cancer	FinnGen R10	IVW	10	0.101768	0.152169	0.503634	0.869454	0.0875063	0.311035	0.78559	0.0615647	0.19275	0.749422	0.0320049	0.211001	0.882784	0.321923	0.328284	0.352402	0.027666	986.027	5.73617	0.766006	5.7334	0.677066	0.00168667	0.0320813	0.95936
OLFM1	5703_26_OLFM1_NOE1	deCODE	Pancreatic cancer	FinnGen R10	IVW	6	0.174563	0.261798	0.504909	0.869454	0.409456	0.716794	0.598406	0.361641	0.350294	0.301889	0.5309	0.423534	0.265443	0.564835	0.541301	0.344528	0.0112476	398.453	5.21395	0.390332	5.05088	0.282116	-0.0185974	0.0517515	0.737494
ROR2	7861_9_ROR2_ROR2	deCODE	Pancreatic cancer	FinnGen R10	IVW	13	-0.088855	0.133188	0.504685	0.869454	0.193766	0.443222	0.670442	-0.0149593	0.183836	0.935146	0.0209838	0.222962	0.926572	-0.103495	0.309448	0.743812	0.0360761	1282	9.26679	0.67999	8.81983	0.638518	-0.036439	0.0545044	0.517566
HINT1	prot-a-1338	Sun	Pancreatic cancer	FinnGen R10	Wald ratio	1	-0.109581	0.163789	0.503472	0.869454													0.0196481	66.1181
PGF	prot-b-66	Folkersen_1	Pancreatic cancer	FinnGen R10	Wald ratio	1	-0.142309	0.212013	0.502074	0.869454													0.0137506	47.2923
CCDC126	6388_21_CCDC126_CC126	deCODE	Pancreatic cancer	FinnGen R10	IVW	14	-0.0669653	0.100596	0.505611	0.869671	-0.0835362	0.243895	0.737893	-0.0419209	0.131102	0.749152	-0.0328868	0.133902	0.809824	0.0136333	0.204368	0.947828	0.0772634	2786.12	8.47358	0.811439	8.46801	0.747571	0.00326419	0.0437664	0.941776
CRYGD	12366_16_CRYGD_CRGD	deCODE	Pancreatic cancer	FinnGen R10	IVW	2	0.173378	0.263042	0.509815	0.871023													0.0103404	367.435	0.656835	0.417679
DHX58	14012_17_DHX58_LGP2	deCODE	Pancreatic cancer	FinnGen R10	IVW	8	0.0977879	0.148888	0.511318	0.871023	0.304689	0.413531	0.489042	0.145774	0.193332	0.450845	0.262974	0.201743	0.233632	-0.246955	0.362167	0.517233	0.0324617	1158.09	7.05974	0.422687	6.73112	0.346431	-0.0298435	0.0551404	0.607845
PREP	14273_19_PREP_PPCE	deCODE	Pancreatic cancer	FinnGen R10	IVW	11	0.0958802	0.144573	0.507205	0.871023	0.389956	0.32798	0.264878	0.149854	0.185113	0.418213	0.191551	0.190935	0.339411	0.124229	0.265996	0.650487	0.028531	1014.36	10.3471	0.410584	9.30675	0.409454	-0.0399224	0.0398015	0.342046
CAPN2	14684_17_CAPN2_CAN2	deCODE	Pancreatic cancer	FinnGen R10	IVW	7	0.0927593	0.141583	0.512367	0.871023	0.158773	0.197288	0.457492	0.137232	0.165361	0.4066	0.136503	0.162004	0.431756	0.0396473	0.26361	0.885377	0.027378	977.375	1.74027	0.94197	1.50941	0.911981	-0.0128063	0.0266534	0.651176
CNN1	15566_10_CNN1_Calponin_1	deCODE	Pancreatic cancer	FinnGen R10	IVW	2	0.594152	0.898951	0.508651	0.871023													0.00247007	87.4916	4.05871	0.043944
ETFA	17435_43_ETFA_ETFA	deCODE	Pancreatic cancer	FinnGen R10	Wald ratio	1	0.408928	0.623833	0.51214	0.871023													0.00149998	53.1175
ASF1A	18172_71_ASF1A_ASF1A	deCODE	Pancreatic cancer	FinnGen R10	IVW	2	-0.265663	0.401642	0.508329	0.871023													0.00503554	178.485	0.106023	0.744718
COMT	18382_109_COMT_Catechol_O_methyltransferase	deCODE	Pancreatic cancer	FinnGen R10	Wald ratio	1	0.287152	0.433939	0.508142	0.871023													0.00330542	117.27
PROS1	2700_56_PROS1_Protein_S	deCODE	Pancreatic cancer	FinnGen R10	Wald ratio	1	-0.506441	0.771549	0.51157	0.871023													0.00207839	73.5721
IGF1R	4232_19_IGF1R_IGF_I_sR	deCODE	Pancreatic cancer	FinnGen R10	IVW	11	-0.141779	0.215286	0.510177	0.871023	1.16853	0.827381	0.191484	-0.151273	0.297121	0.610663	0.0299953	0.363037	0.935781	0.151482	0.439101	0.737254	0.015747	557.749	8.41901	0.587979	5.72881	0.766724	-0.091124	0.0555572	0.135387
ARSK	8269_327_ARSK_ARSK	deCODE	Pancreatic cancer	FinnGen R10	Wald ratio	1	-0.465506	0.70888	0.511388	0.871023													0.00141173	49.9626
GSTO1	prot-a-1288	Sun	Pancreatic cancer	FinnGen R10	IVW	21	0.0247318	0.0377009	0.511823	0.871023	0.00780754	0.106342	0.94224	0.0171032	0.0402888	0.67119	0.0163488	0.0394015	0.682611	0.0258774	0.0629775	0.685516	0.839624	3160.69	33.7584	0.027806	33.7067	0.0198965	0.00913587	0.0534784	0.866161
CCM2	12347_29_CCM2_CCM2	deCODE	Pancreatic cancer	FinnGen R10	Wald ratio	1	-0.394697	0.603348	0.512998	0.87125													0.0015126	53.5377
NCAM1	4498_62_NCAM1_NCAM_120	deCODE	Pancreatic cancer	FinnGen R10	IVW	27	0.0491966	0.0753764	0.513963	0.872044	-0.0585476	0.145806	0.69143	-0.0122808	0.106656	0.908331	0.0371381	0.113501	0.746133	0.10197	0.177844	0.571323	0.103897	3720.46	17.146	0.904607	16.4007	0.902371	0.0194919	0.0225793	0.3962
GHR	2948_58_GHR_Growth_hormone_receptor	deCODE	Pancreatic cancer	FinnGen R10	IVW	7	-0.0830802	0.127522	0.514726	0.872493	0.241716	0.269431	0.410759	-0.0548589	0.157053	0.726863	-0.0467774	0.1595	0.779191	-0.16695	0.232653	0.499981	0.0349364	1248.45	4.03344	0.672151	2.16072	0.82649	-0.0553467	0.0404441	0.229448
FGF23	GCST90012022	Folkersen_2	Pancreatic cancer	FinnGen R10	Wald ratio	1	-0.33742	0.52963	0.524068	0.872705													0.00216493	34.2775
KCNAB2	10015_119_KCNAB2_KCAB2	deCODE	Pancreatic cancer	FinnGen R10	IVW	2	-0.278492	0.444144	0.530638	0.872705													0.00322281	114.196	0.0288059	0.865228
KIR2DS2	10428_1_KIR2DS2_KI2S2	deCODE	Pancreatic cancer	FinnGen R10	IVW	76	-0.0201191	0.0312339	0.519483	0.872705	-0.00175067	0.0495768	0.971926	-0.0286744	0.0499859	0.566205	-0.019175	0.0443716	0.666876	-0.019175	0.0919316	0.835342	0.681323	26567.3	60.263	0.891984	60.0354	0.879704	-0.00541248	0.0113447	0.634703
PLOD3	10612_18_PLOD3_PLOD3	deCODE	Pancreatic cancer	FinnGen R10	IVW	4	0.279384	0.448386	0.533226	0.872705	0.731119	0.986782	0.535927	0.535667	0.277363	0.0534477	0.537361	0.292274	0.163272	0.418196	0.4695	0.438696	0.00827787	293.538	8.75181	0.0327794	7.65221	0.0217943	-0.0819669	0.152898	0.64554
SERPINH1	10800_15_SERPINH1_Collagen_binding_protein	deCODE	Pancreatic cancer	FinnGen R10	IVW	7	-0.118684	0.184111	0.519165	0.872705	-0.619447	0.576609	0.331778	-0.127094	0.226813	0.575243	-0.165038	0.25263	0.537789	-0.151365	0.311866	0.644638	0.0167732	595.654	1.34798	0.968946	0.508133	0.991822	0.0508018	0.0554342	0.40148
ALDH1A1	11265_8_ALDH1A1_Retinal_dehydrogenase_1	deCODE	Pancreatic cancer	FinnGen R10	IVW	3	0.213021	0.327573	0.515499	0.872705	-0.392491	1.31093	0.814804	0.203803	0.3666	0.578261	0.0482129	0.397405	0.914528	0.545882	0.500387	0.389212	0.00606297	214.925	0.70044	0.704533	0.472884	0.491663	0.0584759	0.122584	0.716639
RECQL	11431_235_RECQL_RECQ1	deCODE	Pancreatic cancer	FinnGen R10	IVW	16	0.109507	0.170794	0.521415	0.872705	0.133983	0.292389	0.653815	-0.0558669	0.153716	0.716275	-0.0515225	0.175724	0.773386	0.0038695	0.220072	0.986203	0.0909239	3268.41	35.5916	0.00202391	35.5636	0.0012124	-0.00398483	0.0379243	0.917808
AGFG1	11681_8_AGFG1_NUPL	deCODE	Pancreatic cancer	FinnGen R10	IVW	3	-0.220115	0.340953	0.518547	0.872705	-0.293026	0.99818	0.81822	-0.198035	0.356112	0.578141	-0.196289	0.397453	0.670308	-0.178761	0.50394	0.756707	0.00618548	219.325	0.0718286	0.964723	0.0657884	0.797571	0.005816	0.0748336	0.950622
RCAN1	13465_5_RCAN1_CCP1	deCODE	Pancreatic cancer	FinnGen R10	Wald ratio	1	0.452751	0.71562	0.526949	0.872705													0.00169946	60.214
SWAP70	13552_7_SWAP70_SWP70	deCODE	Pancreatic cancer	FinnGen R10	IVW	23	-0.0365649	0.0587776	0.533883	0.872705	-0.0217429	0.124515	0.86305	3.03e-05	0.088344	0.999726	-0.01726	0.0874473	0.845345	-0.166503	0.151951	0.28503	0.219848	7968.87	18.5853	0.670776	18.5671	0.612889	-0.00393605	0.0291496	0.893875
GM2A	15441_6_GM2A_SAP3	deCODE	Pancreatic cancer	FinnGen R10	IVW	21	0.0504144	0.0799608	0.528375	0.872705	0.159301	0.140381	0.270582	0.0461836	0.110195	0.675139	0.0529358	0.10647	0.624478	0.0153428	0.189195	0.936172	0.106441	3824.72	18.53	0.552536	17.6394	0.54663	-0.0188353	0.0199589	0.357167
SERPINB4	15444_45_SERPINB4_SCCA2	deCODE	Pancreatic cancer	FinnGen R10	IVW	7	0.137431	0.212351	0.517511	0.872705	-0.162892	0.374642	0.681838	0.0694312	0.274308	0.80018	0.103682	0.311029	0.75021	0.149219	0.443045	0.747733	0.0144659	512.988	4.48876	0.610839	3.54199	0.617044	0.0328014	0.0337108	0.375229
VNN2	15480_2_VNN2_VNN2	deCODE	Pancreatic cancer	FinnGen R10	IVW	45	-0.0220792	0.0345183	0.522408	0.872705	-0.0885219	0.0548454	0.113838	-0.0645291	0.0502233	0.198847	-0.0872172	0.0466279	0.0680761	-0.0156255	0.0941063	0.868885	0.554743	20962.8	36.1227	0.794904	33.6925	0.844593	0.0242015	0.0155244	0.126342
LGR5	16296_43_LGR5_LGR5	deCODE	Pancreatic cancer	FinnGen R10	IVW	2	0.320954	0.50448	0.524641	0.872705													0.00274918	97.3532	2.19512	0.138448
TCL1A	17210_2_TCL1A_TCL1A	deCODE	Pancreatic cancer	FinnGen R10	IVW	8	-0.0831737	0.131472	0.526973	0.872705	-0.391833	0.208412	0.109142	-0.20391	0.151838	0.17929	-0.175907	0.153193	0.288579	-0.141904	0.205004	0.511111	0.0337998	1207.97	5.68202	0.577329	2.03887	0.916089	0.0569551	0.0298397	0.104896
RBM17	17391_10_RBM17_SPF45	deCODE	Pancreatic cancer	FinnGen R10	IVW	4	-0.0918109	0.144071	0.523954	0.872705	-0.237168	0.250804	0.444152	-0.136144	0.146459	0.352593	-0.135786	0.155441	0.446656	-0.10996	0.261931	0.70288	0.0235432	844.422	2.14383	0.543096	1.64251	0.439878	0.0498652	0.0704273	0.552315
HSPA13	17515_6_HSPA13_STCH	deCODE	Pancreatic cancer	FinnGen R10	IVW	2	0.208062	0.332672	0.53169	0.872705													0.00529971	187.578	0.8498	0.356609
PSAT1	18342_2_PSAT1_SERC	deCODE	Pancreatic cancer	FinnGen R10	IVW	5	-0.13231	0.204113	0.516843	0.872705	-0.429478	0.564341	0.501994	-0.140904	0.237726	0.553371	-0.228886	0.290057	0.47419	-0.0979349	0.306952	0.765651	0.0162552	577.606	0.366817	0.985102	0.0478049	0.99726	0.0309669	0.0548269	0.611679
RBP1	19279_42_RBP1_CRBP	deCODE	Pancreatic cancer	FinnGen R10	Wald ratio	1	0.314249	0.499623	0.529367	0.872705													0.00265286	94.0599
CCL21	2516_57_CCL21_6Ckine	deCODE	Pancreatic cancer	FinnGen R10	IVW	6	-0.124428	0.19946	0.532744	0.872705	0.245282	0.664985	0.730931	-0.238286	0.239855	0.320486	-0.345129	0.30344	0.306928	-0.381208	0.35104	0.327065	0.0158766	563.28	2.32064	0.803231	1.98098	0.739258	-0.0432761	0.0742553	0.591301
CCL17	3519_3_CCL17_TARC	deCODE	Pancreatic cancer	FinnGen R10	IVW	15	-0.0677371	0.104714	0.517712	0.872705	-0.204313	0.204235	0.335382	-0.0535617	0.136828	0.695463	-0.0977295	0.132703	0.473616	-0.270674	0.188915	0.173871	0.0643832	2303.82	13.5022	0.487417	12.8955	0.455914	0.0253443	0.0325391	0.449992
MFGE8	4455_89_MFGE8_MFGM	deCODE	Pancreatic cancer	FinnGen R10	IVW	22	0.055904	0.0894347	0.531918	0.872705	0.267486	0.186258	0.16643	0.104372	0.123097	0.396502	0.16224	0.11701	0.180124	0.0116271	0.210215	0.956414	0.0794762	2845.09	22.5072	0.370803	20.7477	0.412112	-0.0346697	0.0266211	0.2076
CD86	5337_64_CD86_B7_2	deCODE	Pancreatic cancer	FinnGen R10	IVW	2	0.315593	0.500506	0.528336	0.872705													0.00262173	92.8498	0.0362598	0.84898
CNDP1	5456_59_CNDP1_CNDP1	deCODE	Pancreatic cancer	FinnGen R10	IVW	40	-0.0359027	0.0574597	0.53208	0.872705	0.118747	0.106443	0.271604	-0.0581084	0.0904709	0.520686	-0.0256952	0.0898766	0.776472	-0.15468	0.149021	0.305673	0.208461	7492.18	39.4409	0.450165	36.462	0.540634	-0.028204	0.0163411	0.092479
CD300A	5630_48_CD300A_CM35H	deCODE	Pancreatic cancer	FinnGen R10	IVW	52	-0.0242226	0.0380842	0.524759	0.872705	-0.0638537	0.0651461	0.331726	-0.00534197	0.0599698	0.92902	-0.0300833	0.0531914	0.574168	-0.0725245	0.0928832	0.438521	0.401496	14704.5	52.4874	0.41614	51.8922	0.399976	0.0111357	0.0147047	0.45243
LRRTM2	6904_14_LRRTM2_LRRT2	deCODE	Pancreatic cancer	FinnGen R10	Wald ratio	1	0.277719	0.447964	0.535285	0.872705													0.00289596	102.684
RMDN1	7096_30_RMDN1_RMD1	deCODE	Pancreatic cancer	FinnGen R10	IVW	19	0.0550538	0.0886042	0.534372	0.872705	-0.172465	0.199379	0.399077	0.0189219	0.118899	0.873557	0.0340494	0.11612	0.772704	0.230862	0.190861	0.242087	0.0935607	3378.69	15.4843	0.628491	13.8616	0.676871	0.0439378	0.0344927	0.219864
B4GALT7	7806_33_B4GALT7_B4GT7	deCODE	Pancreatic cancer	FinnGen R10	IVW	6	0.133674	0.2121	0.528537	0.872705	0.297971	0.36188	0.456541	0.215545	0.257722	0.402959	0.244421	0.329445	0.491495	0.258731	0.341209	0.482475	0.0265753	949.375	1.93414	0.858181	1.62016	0.805165	-0.0198492	0.0354233	0.605143
FJX1	7921_65_FJX1_FJX1	deCODE	Pancreatic cancer	FinnGen R10	IVW	8	-0.13829	0.21391	0.517966	0.872705	-0.0134917	0.674356	0.984687	-0.194355	0.282613	0.491636	-0.224028	0.30319	0.483999	-0.42962	0.409357	0.328826	0.0149777	531.26	3.74527	0.808605	3.70719	0.716231	-0.0105695	0.0541636	0.851724
KDELC2	8296_117_KDELC2_KDEL2	deCODE	Pancreatic cancer	FinnGen R10	IVW	9	0.0841259	0.135449	0.53454	0.872705	0.0553267	0.203939	0.793994	0.0900014	0.173201	0.603318	0.108352	0.189353	0.582891	0.426043	0.271257	0.15491	0.0602343	2192.69	5.06164	0.750968	5.02596	0.656796	0.00465211	0.0246281	0.855535
DPEP2	8327_26_DPEP2_DPEP2	deCODE	Pancreatic cancer	FinnGen R10	IVW	2	-0.125717	0.199899	0.529412	0.872705													0.0151781	540.962	3.36684	0.0665213
GALNT16	8923_94_GALNT16_GLTL1	deCODE	Pancreatic cancer	FinnGen R10	IVW	17	0.0480394	0.0774326	0.534992	0.872705	0.0835724	0.225781	0.716446	0.00774232	0.102053	0.939526	-0.0159681	0.1135	0.889872	-0.130969	0.157491	0.417875	0.0885185	3155.15	13.4619	0.638733	13.4338	0.568828	-0.00670482	0.0400194	0.869184
MCEE	9388_18_MCEE_MCEE	deCODE	Pancreatic cancer	FinnGen R10	IVW	2	-0.655936	1.05277	0.533246	0.872705													0.00360987	127.845	4.94136	0.0262214
IFI16	prot-a-1414	Sun	Pancreatic cancer	FinnGen R10	IVW	2	-0.0601271	0.0937154	0.521138	0.872705													0.0707398	246.795	1.65201	0.198685
SCARF2	prot-a-2642	Sun	Pancreatic cancer	FinnGen R10	IVW	2	-0.0776497	0.123093	0.528158	0.872705													0.0411186	138.836	0.203739	0.65172
SCG3	prot-a-2645	Sun	Pancreatic cancer	FinnGen R10	IVW	5	0.0492237	0.0773811	0.524698	0.872705	-0.117566	0.206674	0.609259	0.0416739	0.0924491	0.65215	0.045412	0.100103	0.6736	0.041602	0.126968	0.759602	0.141031	494.195	4.35758	0.359771	3.4612	0.32583	0.0608244	0.0690057	0.442984
SVEP1	prot-a-2907	Sun	Pancreatic cancer	FinnGen R10	IVW	8	0.0304282	0.0482543	0.528315	0.872705	0.00669017	0.0825936	0.938075	0.0088188	0.0622329	0.887312	0.00714008	0.0718926	0.923672	-0.00675006	0.0954826	0.945619	0.242434	839.285	5.43151	0.607457	5.3061	0.505194	0.0106143	0.0299727	0.735352
CA1	prot-a-328	Sun	Pancreatic cancer	FinnGen R10	Wald ratio	1	0.168898	0.260979	0.51752	0.872705													0.0113362	37.8268
ERLEC1	prot-a-979	Sun	Pancreatic cancer	FinnGen R10	Wald ratio	1	0.124271	0.199861	0.534082	0.872705													0.0147302	49.3214
MAPKAPK2	prot-c-3820_68_2	Suhre	Pancreatic cancer	FinnGen R10	Wald ratio	1	0.07495	0.117947	0.525132	0.872705													0.0459779	47.9045
IL7R	prot-c-5089_11_3	Suhre	Pancreatic cancer	FinnGen R10	Wald ratio	1	-0.0537481	0.0853065	0.528656	0.872705													0.0882725	96.238
IFNGR1	5825_49_IFNGR1_IFN_g_R1	deCODE	Pancreatic cancer	FinnGen R10	Wald ratio	1	0.359704	0.582668	0.537011	0.873598													0.00188162	66.6595
SIRPB1	6247_9_SIRPB1_SIRB1	deCODE	Pancreatic cancer	FinnGen R10	IVW	57	0.0123241	0.0199843	0.537441	0.873598	0.000580797	0.032049	0.985607	-0.00326527	0.0267891	0.902988	0.00873431	0.0245164	0.722982	0.00873431	0.0448533	0.846308	1.60166	65708.1	33.9245	0.991403	33.7049	0.989513	0.00567956	0.0121178	0.64114
LHB	8376_25_LHB_LSHB	deCODE	Pancreatic cancer	FinnGen R10	IVW	17	0.053364	0.0866159	0.537829	0.873598	0.0839723	0.142821	0.56531	0.105205	0.107312	0.326907	0.0983155	0.100907	0.344399	0.0471448	0.206757	0.822519	0.0900574	3261.52	12.6321	0.699442	12.5595	0.636283	-0.00619622	0.0229883	0.791188
CPA4	9267_2_CPA4_CBPA4	deCODE	Pancreatic cancer	FinnGen R10	IVW	47	-0.014274	0.0230846	0.536355	0.873598	0.0365564	0.043461	0.404723	-0.0163324	0.0331572	0.622313	-0.0212087	0.0310343	0.497786	-0.0444355	0.0500529	0.379283	1.25616	50554	50.8981	0.286864	48.7632	0.324196	-0.0256888	0.0183015	0.167289
TNFRSF1A	2654_19_TNFRSF1A_TNF_sR_I	deCODE	Pancreatic cancer	FinnGen R10	IVW	3	0.176883	0.288372	0.539622	0.874078	0.245992	0.480541	0.698798	0.169295	0.30277	0.576057	0.167278	0.336763	0.668611	0.175356	0.364359	0.677833	0.0113854	405.011	0.0789834	0.961278	0.0466608	0.828979	-0.0102568	0.0570505	0.886755
CD274	5060_62_CD274_B7_H1	deCODE	Pancreatic cancer	FinnGen R10	IVW	22	0.0568358	0.0925056	0.538948	0.874078	0.0266559	0.203413	0.89705	-0.021938	0.139832	0.875333	-0.0359258	0.151814	0.815226	-0.124584	0.256335	0.631985	0.0675257	2411.34	24.0895	0.28874	24.0543	0.240028	0.00423525	0.0247419	0.865805
MMP19	6425_87_MMP19_MMP19	deCODE	Pancreatic cancer	FinnGen R10	IVW	3	0.182542	0.297455	0.539426	0.874078	0.229886	0.899922	0.84078	0.104067	0.309078	0.736343	0.100932	0.344394	0.797079	0.112787	0.430167	0.817707	0.00699051	247.946	0.850753	0.653524	0.847646	0.357219	-0.00819344	0.146989	0.96455
APOD	prot-a-130	Sun	Pancreatic cancer	FinnGen R10	Wald ratio	1	-0.134993	0.220755	0.540865	0.875281													0.0103186	34.396
TPI1	4309_59_TPI1_Triosephosphate_isomerase	deCODE	Pancreatic cancer	FinnGen R10	Wald ratio	1	0.471524	0.772109	0.541401	0.87534													0.00112351	39.8036
IL17B	3499_77_IL17B_IL_17B	deCODE	Pancreatic cancer	FinnGen R10	Wald ratio	1	-0.345618	0.569166	0.543695	0.878237													0.00185688	65.7815
MANEA	prot-a-1837	Sun	Pancreatic cancer	FinnGen R10	IVW	11	-0.0188343	0.0311185	0.545016	0.879561	-0.0745936	0.0643206	0.276006	-0.0267848	0.0405951	0.50938	-0.0205647	0.0423095	0.637403	0.00720947	0.0578059	0.903218	0.837437	3341.46	8.94739	0.537103	7.96623	0.537553	0.0333022	0.0336204	0.347793
F2R	GCST90012010	Folkersen_2	Pancreatic cancer	FinnGen R10	IVW	5	-0.0961998	0.166717	0.563924	0.880055	0.397524	0.643752	0.580604	-0.159516	0.203753	0.433692	-0.176158	0.243719	0.509811	-0.198429	0.282521	0.52118	0.0221368	382.139	2.32716	0.675828	1.69667	0.637675	-0.0563963	0.0710248	0.485184
SELPLG	GCST90012046	Folkersen_2	Pancreatic cancer	FinnGen R10	IVW	7	0.0294211	0.0503929	0.559332	0.880055	0.0294209	0.0602551	0.646015	0.0238413	0.0551958	0.665785	0.0199576	0.0563613	0.735374	0.0101393	0.15149	0.948812	0.14964	2426.67	4.76978	0.573661	4.76978	0.444618	1.04e-07	0.0210043	0.999996
ADA	GCST90274759	Zhao	Pancreatic cancer	FinnGen R10	IVW	14	0.0370008	0.062576	0.554324	0.880055	0.03697	0.0942065	0.701618	0.0772346	0.0809998	0.340329	0.0674282	0.0807119	0.418572	0.0261017	0.121691	0.833491	0.194423	2932.13	6.81252	0.911553	6.81252	0.86975	9.47e-06	0.0216354	0.999658
HTN3	10603_1_HTN3_HIS3	deCODE	Pancreatic cancer	FinnGen R10	IVW	2	-0.15625	0.260702	0.548943	0.880055													0.0143224	511.659	0.00862218	0.926018
SFTPB	10672_75_SFTPB_SP_B	deCODE	Pancreatic cancer	FinnGen R10	IVW	23	-0.0411378	0.069898	0.55617	0.880055	-0.075713	0.121824	0.540964	-0.0864761	0.0840357	0.303461	-0.08582	0.0812211	0.302149	-0.0416146	0.208126	0.843357	0.138531	5137.59	20.4789	0.553111	20.3588	0.498646	0.00874684	0.0252416	0.732396
CLEC4G	10781_19_CLEC4G_CLC4G	deCODE	Pancreatic cancer	FinnGen R10	Wald ratio	1	0.477059	0.824257	0.562741	0.880055													0.00111917	39.6192
COL1A1	11140_56_COL1A1_CO1A1	deCODE	Pancreatic cancer	FinnGen R10	IVW	5	-0.0851698	0.14479	0.556377	0.880055	-0.385676	0.247505	0.217057	-0.168079	0.181934	0.355566	-0.00451011	0.199369	0.983035	-0.343643	0.250351	0.241794	0.0197875	703.097	7.10513	0.130436	3.80361	0.283467	0.078524	0.0486612	0.204998
PCOLCE	11237_49_PCOLCE_PCOC1	deCODE	Pancreatic cancer	FinnGen R10	IVW	8	0.0885676	0.151956	0.559994	0.880055	-0.0543331	0.414108	0.899902	0.0782374	0.207661	0.706355	-0.0288194	0.202684	0.890937	0.278105	0.435006	0.542966	0.0250584	892.319	12.2225	0.0934757	11.9002	0.0642316	0.019397	0.0481225	0.700862
S100A2	11969_5_S100A2_S100A2	deCODE	Pancreatic cancer	FinnGen R10	IVW	2	0.41371	0.707047	0.558464	0.880055													0.00730669	259.229	4.41576	0.0356084
PELO	12431_13_PELO_PELO	deCODE	Pancreatic cancer	FinnGen R10	Wald ratio	1	0.527046	0.882103	0.550182	0.880055													0.00102248	36.1817
GPCPD1	12786_61_GPCPD1_GDE5	deCODE	Pancreatic cancer	FinnGen R10	IVW	2	-0.208592	0.356255	0.558202	0.880055													0.00468783	166.153	0.199443	0.655171
ACBD7	13563_259_ACBD7_ACBD7	deCODE	Pancreatic cancer	FinnGen R10	Wald ratio	1	0.646355	1.10797	0.559646	0.880055													0.000927558	32.8261
ABLIM3	13578_98_ABLIM3_ABLM3	deCODE	Pancreatic cancer	FinnGen R10	IVW	4	-0.186469	0.317727	0.557282	0.880055	-0.601122	0.53188	0.375705	-0.115928	0.372176	0.755431	-0.0987443	0.458441	0.843275	0.29973	0.538622	0.6167	0.0100315	356.218	2.71395	0.437862	1.76896	0.412929	0.0425749	0.0437965	0.433537
PAK4	13719_19_PAK4_PAK4	deCODE	Pancreatic cancer	FinnGen R10	Wald ratio	1	-0.464644	0.801907	0.562303	0.880055													0.00100049	35.422
IGFBP6	14088_38_IGFBP6_IGFBP_6	deCODE	Pancreatic cancer	FinnGen R10	Wald ratio	1	0.270439	0.472369	0.566972	0.880055													0.00209964	74.4207
CFL2	15339_32_CFL2_COF2	deCODE	Pancreatic cancer	FinnGen R10	Wald ratio	1	-0.198678	0.344516	0.56415	0.880055													0.00583013	207.368
GAS6	15391_114_GAS6_GAS_6	deCODE	Pancreatic cancer	FinnGen R10	IVW	18	-0.0608594	0.10165	0.549364	0.880055	-0.119673	0.221332	0.596164	-0.0125728	0.136906	0.926829	-0.0639116	0.132372	0.635383	-0.251899	0.246482	0.321115	0.0657565	2328.11	11.3573	0.8374	11.2678	0.792662	0.00955952	0.0319564	0.768682
CR2	15570_99_CR2_Complement_receptor_type_2	deCODE	Pancreatic cancer	FinnGen R10	IVW	13	-0.0669818	0.114225	0.557606	0.880055	0.341002	0.448663	0.46321	-0.0793847	0.14579	0.586088	-0.0538664	0.158987	0.740607	0.118734	0.219934	0.599169	0.0566666	2020.75	9.18275	0.687247	8.29856	0.686336	-0.0659543	0.0701406	0.367247
APOA4	17685_9_APOA4_Apo_A_IV	deCODE	Pancreatic cancer	FinnGen R10	IVW	3	-0.228683	0.399915	0.567437	0.880055	-0.629976	1.75266	0.780328	-0.201758	0.43358	0.641694	-0.184364	0.545459	0.767547	-0.177265	0.522209	0.7666	0.00416932	147.705	0.0559395	0.972418	0.000636611	0.979871	0.0261553	0.111221	0.852961
WBP2	17698_15_WBP2_WBP2	deCODE	Pancreatic cancer	FinnGen R10	Wald ratio	1	-0.481234	0.804142	0.549543	0.880055													0.001304	46.1944
WWOX	17724_3_WWOX_WWOX	deCODE	Pancreatic cancer	FinnGen R10	IVW	3	0.224815	0.375161	0.549006	0.880055	0.545748	2.54209	0.865371	0.258678	0.427784	0.545382	0.282909	0.484099	0.618088	0.30703	0.55238	0.634206	0.0044504	157.652	1.37832	0.501997	1.35605	0.244223	-0.0186585	0.145594	0.918857
NIT2	17808_37_NIT2_NIT2	deCODE	Pancreatic cancer	FinnGen R10	IVW	2	-0.315158	0.549875	0.566547	0.880055													0.00257099	90.9398	1.63508	0.201002
KLK11	2831_29_KLK11_Kallikrein_11	deCODE	Pancreatic cancer	FinnGen R10	IVW	39	0.020834	0.0361931	0.564863	0.880055	0.0216131	0.046007	0.641271	0.0339776	0.0434314	0.434021	0.0354037	0.0412652	0.396297	0.127456	0.117547	0.285064	0.400395	16746.8	19.8118	0.993456	19.8111	0.990684	-0.000285079	0.0103925	0.978263
MATN2	3325_2_MATN2_MATN2	deCODE	Pancreatic cancer	FinnGen R10	IVW	9	0.0952219	0.16473	0.563232	0.880055	-0.0402902	0.469382	0.934	0.135523	0.205328	0.509231	0.145345	0.240999	0.56315	0.116132	0.267066	0.675167	0.0240306	852.567	2.76201	0.948394	2.66696	0.91401	0.0219812	0.0712948	0.766816
POSTN	3457_57_POSTN_Periostin	deCODE	Pancreatic cancer	FinnGen R10	IVW	14	-0.0645953	0.109656	0.555813	0.880055	0.00267871	0.323649	0.993532	0.0119708	0.145013	0.93421	0.0384367	0.146556	0.797227	-0.00264364	0.227547	0.990907	0.066192	2359.65	17.216	0.189618	17.1421	0.144328	-0.0104141	0.0458094	0.823991
DKK3	3607_71_DKK3_DKK3	deCODE	Pancreatic cancer	FinnGen R10	IVW	32	-0.0401349	0.0674448	0.551792	0.880055	0.00356349	0.129298	0.978195	-0.085226	0.0983259	0.386068	-0.0499238	0.0925877	0.593597	0.130612	0.176819	0.465659	0.140476	5074.88	22.8687	0.853861	22.7118	0.82692	-0.00684531	0.0172805	0.694814
KIR3DS1	5097_14_KIR3DS1_KI3S1	deCODE	Pancreatic cancer	FinnGen R10	IVW	2	0.23538	0.394948	0.55119	0.880055													0.00335341	118.809	6.36e-06	0.997988
NMT1	5196_7_NMT1_NMT1	deCODE	Pancreatic cancer	FinnGen R10	Wald ratio	1	-0.44605	0.773204	0.564017	0.880055													0.00102068	36.1341
HPSE	5604_30_HPSE_HPSE	deCODE	Pancreatic cancer	FinnGen R10	IVW	4	0.199249	0.344423	0.562926	0.880055	0.893888	1.08402	0.496291	0.351737	0.388595	0.365385	0.584573	0.588949	0.394086	0.559643	0.621149	0.434004	0.00515623	182.536	2.27028	0.518239	1.81355	0.403825	-0.0534231	0.0790498	0.568829
CHRDL2	6086_15_CHRDL2_CRDL2	deCODE	Pancreatic cancer	FinnGen R10	IVW	17	-0.0529275	0.0882128	0.548508	0.880055	-0.0816875	0.15153	0.59774	-0.0928015	0.12035	0.440649	-0.0856295	0.120287	0.486792	-0.0981191	0.180307	0.593823	0.0914259	3294.74	11.3258	0.788945	11.2713	0.733137	0.00510158	0.021855	0.818584
IGLON5	6478_2_IGLON5_IGLO5	deCODE	Pancreatic cancer	FinnGen R10	IVW	7	-0.112082	0.195932	0.567292	0.880055	-0.388008	0.506149	0.477939	-0.0693264	0.230301	0.763396	-0.0671147	0.263734	0.807623	-0.0743838	0.286096	0.803559	0.0175498	622.786	6.49928	0.369641	6.05922	0.300499	0.0333236	0.0552996	0.573059
ART4	6576_1_ART4_ART4	deCODE	Pancreatic cancer	FinnGen R10	IVW	38	-0.0192929	0.0324276	0.551874	0.880055	-0.167423	0.0961643	0.090223	-0.0459065	0.0513791	0.371597	-0.0449444	0.0692099	0.520096	-0.0928066	0.0957171	0.338545	0.711846	26398.3	47.6574	0.112653	44.2656	0.1622	0.0579595	0.0348971	0.105427
FBP1	7206_20_FBP1_F16P1	deCODE	Pancreatic cancer	FinnGen R10	IVW	2	-0.177962	0.310723	0.566823	0.880055													0.00756296	268.368	0.0189892	0.890397
B3GALT6	7981_230_B3GALT6_B3GT6	deCODE	Pancreatic cancer	FinnGen R10	Wald ratio	1	0.402041	0.699513	0.565464	0.880055													0.0012328	43.5751
FLT1	8231_122_FLT1_VEGF_sR1	deCODE	Pancreatic cancer	FinnGen R10	Wald ratio	1	0.409413	0.71547	0.567166	0.880055													0.00115507	40.894
NOTUM	8252_2_NOTUM_NOTUM	deCODE	Pancreatic cancer	FinnGen R10	IVW	6	0.122372	0.202662	0.545962	0.880055	-0.722149	0.731663	0.37952	-0.0348471	0.259938	0.893356	-0.0386472	0.273046	0.892969	-0.132242	0.384592	0.744947	0.0175288	617.051	9.81962	0.0805105	7.08755	0.131333	0.139373	0.112241	0.282172
NTM	8428_102_NTM_NTRI	deCODE	Pancreatic cancer	FinnGen R10	IVW	68	0.0266559	0.0456934	0.559648	0.880055	0.0631361	0.0786366	0.424924	0.0759518	0.0715221	0.288265	0.0357195	0.0675481	0.598691	0.0121332	0.126278	0.923741	0.346104	12635.8	51.4796	0.91957	51.1547	0.910667	-0.0069725	0.0122321	0.570603
TFRC	8795_48_TFRC_TR	deCODE	Pancreatic cancer	FinnGen R10	IVW	3	0.213932	0.366003	0.558879	0.880055	-0.785403	3.57799	0.862438	0.0647479	0.409373	0.874328	-0.0134899	0.490133	0.980542	0.0373194	0.558151	0.952774	0.00471274	166.206	1.14327	0.564603	1.05967	0.303289	0.0693122	0.246784	0.825689
KDR	prot-a-1622	Sun	Pancreatic cancer	FinnGen R10	IVW	4	0.0418171	0.0709973	0.555864	0.880055	0.167438	0.155979	0.395394	0.028282	0.0782354	0.717727	0.0686301	0.0796347	0.452171	-0.0578724	0.128755	0.683576	0.142273	500.673	1.23118	0.745536	0.413062	0.813401	-0.0987228	0.109146	0.461198
MMP9	prot-a-1921	Sun	Pancreatic cancer	FinnGen R10	Wald ratio	1	-0.0654104	0.109775	0.551269	0.880055													0.0344024	117.537
PRSS22	prot-a-2391	Sun	Pancreatic cancer	FinnGen R10	IVW	2	-0.0589941	0.099407	0.552873	0.880055													0.0687137	235.152	0.0899347	0.76426
SEMA6A	prot-a-2678	Sun	Pancreatic cancer	FinnGen R10	Wald ratio	1	-0.12861	0.219899	0.558643	0.880055													0.0187502	63.039
SERPINA4	prot-a-2692	Sun	Pancreatic cancer	FinnGen R10	IVW	12	-0.0232031	0.0395946	0.557864	0.880055	-0.0672691	0.0795166	0.41735	-0.0601439	0.0525757	0.252645	-0.0615381	0.0593596	0.322128	-0.0885407	0.0862757	0.326811	0.352663	1247.16	6.17004	0.861781	5.76168	0.834872	0.0194205	0.0303905	0.537165
KLRK1	prot-c-3056_11_1	Suhre	Pancreatic cancer	FinnGen R10	Wald ratio	1	0.0653739	0.113956	0.566188	0.880055													0.047656	49.7405
PDXK	11098_1_PDXK_PDXK	deCODE	Pancreatic cancer	FinnGen R10	IVW	10	-0.0919629	0.162317	0.571012	0.881789	0.0285117	0.641492	0.965638	-0.0558996	0.244675	0.819285	-0.483956	0.310113	0.153055	0.435042	0.437306	0.345815	0.0272466	964.762	12.2173	0.201336	12.1579	0.144297	-0.0132146	0.066853	0.848236
SCIN	12684_5_SCIN_ADSV	deCODE	Pancreatic cancer	FinnGen R10	Wald ratio	1	-0.436647	0.77018	0.570754	0.881789													0.00106533	37.7081
SCO2	16851_50_SCO2_SCO2	deCODE	Pancreatic cancer	FinnGen R10	IVW	2	-0.419006	0.737131	0.569744	0.881789													0.00510099	180.887	4.58152	0.0323186
TIE1	2844_53_TIE1_sTie_1	deCODE	Pancreatic cancer	FinnGen R10	IVW	9	0.0794699	0.139607	0.569194	0.881789	-0.142332	0.388082	0.724635	0.000364898	0.166858	0.998255	-0.00892607	0.190592	0.963794	-0.00409983	0.262508	0.987922	0.0356438	1274.29	4.26364	0.832588	3.88843	0.792535	0.031946	0.0521533	0.559545
LILRA4	8299_66_LILRA4_LIRA4	deCODE	Pancreatic cancer	FinnGen R10	IVW	27	-0.0393365	0.0695321	0.571576	0.881789	0.211945	0.157497	0.190476	0.0713441	0.10569	0.499656	0.0350424	0.102862	0.736086	-0.0179274	0.149411	0.905416	0.152017	5451.72	35.1226	0.109024	30.9661	0.190142	-0.0442132	0.024136	0.0789171
SAA1	prot-a-2623	Sun	Pancreatic cancer	FinnGen R10	IVW	15	0.0185103	0.0326961	0.571303	0.881789	-0.0369529	0.0761695	0.63565	-0.0211334	0.0449658	0.638363	-0.0389081	0.0476967	0.428309	0.0285999	0.0744654	0.706697	0.667979	2593.56	21.3867	0.0921251	20.2299	0.0896231	0.0344441	0.03995	0.404213
PARVA	13434_172_PARVA_PARVA	deCODE	Pancreatic cancer	FinnGen R10	IVW	3	-0.228732	0.405308	0.572522	0.882471	1.27166	1.16258	0.471492	-0.0709305	0.474629	0.881203	0.120855	0.656545	0.870927	-0.0245464	0.720514	0.975917	0.0062121	220.29	1.92658	0.381636	0.0305591	0.861228	-0.13771	0.10001	0.399873
THBD	GCST90012048	Folkersen_2	Pancreatic cancer	FinnGen R10	IVW	10	-0.0416894	0.0742469	0.574458	0.883286	-0.120685	0.138192	0.407942	-0.0776758	0.0921291	0.399161	-0.0805078	0.090024	0.394452	-0.048128	0.146228	0.749588	0.0987338	1796.55	5.40134	0.798014	4.94197	0.76376	0.0180889	0.026689	0.517038
SPINT1	2828_82_SPINT1_HAI_1	deCODE	Pancreatic cancer	FinnGen R10	IVW	4	-0.125875	0.224062	0.574261	0.883286	-0.49879	0.498239	0.422224	-0.357571	0.264401	0.176253	-0.37205	0.270156	0.262228	-0.368263	0.376706	0.400374	0.0194852	696.721	6.25233	0.0999588	4.20403	0.12221	0.0492139	0.0498551	0.427632
NMB	9321_400_NMB_NMB	deCODE	Pancreatic cancer	FinnGen R10	IVW	3	0.112493	0.2004	0.574564	0.883286	0.0774627	0.502167	0.902565	0.116538	0.210527	0.579884	0.155398	0.244681	0.590329	0.159787	0.276908	0.622208	0.0159248	567.23	0.0693265	0.965931	0.0635386	0.800988	0.00434193	0.0570718	0.95166
CCDC134	15300_66_CCDC134_CC134	deCODE	Pancreatic cancer	FinnGen R10	IVW	3	-0.148129	0.26614	0.577813	0.884568	-11.1715	20.6792	0.684677	-0.473726	0.321804	0.140995	-0.524338	0.345757	0.268661	-0.489048	0.479408	0.414988	0.0082437	292.766	5.36376	0.0684344	4.17623	0.0409947	1.15184	2.16004	0.688126
CPB1	15375_49_CPB1_Carboxypeptidase_B1	deCODE	Pancreatic cancer	FinnGen R10	IVW	10	-0.0762723	0.136855	0.577306	0.884568	-0.28942	0.330009	0.406049	-0.0997193	0.163723	0.542477	-0.123574	0.181128	0.512259	0.610309	0.429115	0.188672	0.0372768	1335.29	13.1724	0.154958	12.3005	0.138293	0.0294366	0.0390884	0.47298
SLITRK6	16916_19_SLITRK6_SLIK6	deCODE	Pancreatic cancer	FinnGen R10	IVW	10	-0.114606	0.206245	0.57843	0.884568	-0.279632	0.547293	0.623194	0.00308006	0.304629	0.991933	0.122572	0.432173	0.78312	0.237651	0.525372	0.661725	0.0152486	539.895	14.3973	0.108878	14.1819	0.0771462	0.0149821	0.0429799	0.736398
PGD	4187_49_PGD_6_Phosphogluconate_dehydrogenase	deCODE	Pancreatic cancer	FinnGen R10	Wald ratio	1	-0.213007	0.383113	0.578217	0.884568													0.0024961	88.5556
GP6	prot-c-3194_36_2	Suhre	Pancreatic cancer	FinnGen R10	IVW	2	-0.0361976	0.0650008	0.57761	0.884568													0.163099	179.05	1.46615	0.225955
PDE5A	prot-c-5256_86_3	Suhre	Pancreatic cancer	FinnGen R10	IVW	2	0.0492021	0.0883337	0.577525	0.884568													0.0794509	82.3272	3.64383	0.0562773
CREB3L4	11308_8_CREB3L4_CR3L4	deCODE	Pancreatic cancer	FinnGen R10	IVW	10	0.0746819	0.134686	0.579243	0.885039	-0.0404865	0.414955	0.924675	0.0873346	0.160327	0.585941	0.175565	0.168895	0.325695	-0.243102	0.316405	0.461978	0.0360532	1289.78	7.90017	0.544237	7.81407	0.45184	0.0199576	0.0680146	0.77666
TF	4162_54_TF_Transferrin	deCODE	Pancreatic cancer	FinnGen R10	IVW	8	-0.104341	0.188758	0.580418	0.88606	-0.468059	0.487697	0.374252	-0.214751	0.225068	0.340002	-0.189226	0.236742	0.450388	0.500304	0.416462	0.268692	0.0197411	701.263	8.52513	0.28857	7.64873	0.264984	0.0374374	0.0451518	0.438756
MMP13	4925_54_MMP13_MMP_13	deCODE	Pancreatic cancer	FinnGen R10	Wald ratio	1	-0.335901	0.609898	0.581805	0.887405													0.00142705	50.5353
MPPED2	19153_53_MPPED2_MPPD2	deCODE	Pancreatic cancer	FinnGen R10	IVW	3	-0.152942	0.279222	0.583866	0.887457	0.0333566	0.547412	0.961255	-0.0929773	0.296606	0.753923	-0.0694573	0.323386	0.849848	0.0419659	0.403149	0.926592	0.0096076	341.867	1.12928	0.568565	0.972724	0.324002	-0.0194375	0.0491256	0.760142
CINP	19383_131_CINP_CINP	deCODE	Pancreatic cancer	FinnGen R10	Wald ratio	1	-0.443911	0.807246	0.582383	0.887457													0.00121487	43.0294
NCR3	prot-a-2016	Sun	Pancreatic cancer	FinnGen R10	IVW	7	-0.0423532	0.0772829	0.583673	0.887457	-0.0917233	0.252559	0.731322	-0.0391967	0.100361	0.696124	-0.0728802	0.125955	0.583897	0.0938824	0.129101	0.494486	0.112533	379.809	10.3189	0.11185	10.2222	0.0691775	0.014809	0.0681209	0.836495
ENTPD1	prot-a-951	Sun	Pancreatic cancer	FinnGen R10	Wald ratio	1	0.0978733	0.178467	0.583409	0.887457													0.0206838	69.677
IL5RA	13686_2_IL5RA_IL_5_Ra	deCODE	Pancreatic cancer	FinnGen R10	IVW	59	0.0229318	0.0419569	0.584683	0.887855	0.0176305	0.0778329	0.82161	-0.000944746	0.0692439	0.989114	0.0241972	0.080553	0.764955	0.0734007	0.12848	0.570002	0.406524	14719.1	52.1344	0.692042	52.1278	0.65802	0.0011068	0.0136866	0.93583
PCSK2	15440_57_PCSK2_NEC2	deCODE	Pancreatic cancer	FinnGen R10	IVW	3	0.179696	0.329181	0.585143	0.887855	-0.34685	2.57276	0.914688	0.166954	0.371672	0.65329	0.154676	0.434629	0.755963	0.0990903	0.471257	0.852935	0.00602973	213.834	0.977601	0.613362	0.935017	0.333563	0.0383802	0.185988	0.870447
PLOD2	6923_1_PLOD2_PLOD2	deCODE	Pancreatic cancer	FinnGen R10	IVW	2	0.43974	0.806648	0.585654	0.887862													0.00453891	160.903	3.85571	0.0495769
SEZ6L	19563_3_SEZ6L_SEZ6L	deCODE	Pancreatic cancer	FinnGen R10	IVW	14	-0.0897396	0.165051	0.586642	0.888591	-0.561384	0.477352	0.262384	-0.0896352	0.215222	0.677061	0.0862901	0.316405	0.789352	-0.32008	0.346333	0.372221	0.0269765	956.563	4.32273	0.987249	3.21394	0.993836	0.0409898	0.0389271	0.313087
MGAT1	10571_14_MGAT1_MGAT1	deCODE	Pancreatic cancer	FinnGen R10	Wald ratio	1	-0.383932	0.712565	0.590024	0.889108													0.00150995	53.3923
DTX3L	11643_73_DTX3L_DTX3L	deCODE	Pancreatic cancer	FinnGen R10	Wald ratio	1	-0.253577	0.469033	0.588758	0.889108													0.000980607	34.7083
NRP2	15387_44_NRP2_Neuropilin_2	deCODE	Pancreatic cancer	FinnGen R10	IVW	17	-0.0918068	0.170487	0.590233	0.889108	-0.0976801	0.413508	0.816455	-0.241941	0.200945	0.228583	-0.340751	0.360349	0.358409	-0.301813	0.407824	0.469986	0.0365141	1294.42	28.2292	0.0296829	28.2287	0.0201804	0.000642718	0.0409427	0.987682
CD209	3029_52_CD209_DC_SIGN	deCODE	Pancreatic cancer	FinnGen R10	IVW	27	0.0335375	0.062166	0.589554	0.889108	0.182601	0.110343	0.110458	0.0801425	0.085915	0.350917	0.0861822	0.0838854	0.313705	0.132077	0.210819	0.536452	0.153773	5566.15	29.976	0.268605	26.9804	0.356867	-0.0304672	0.0182868	0.108181
TFPI	3336_50_TFPI_TFPI	deCODE	Pancreatic cancer	FinnGen R10	Wald ratio	1	0.521217	0.968705	0.590539	0.889108													0.00130772	46.3043
XPNPEP1	3481_87_XPNPEP1_XPNPEP1	deCODE	Pancreatic cancer	FinnGen R10	Wald ratio	1	0.320796	0.593256	0.588688	0.889108													0.0017603	62.3627
RGMB	prot-a-2533	Sun	Pancreatic cancer	FinnGen R10	Wald ratio	1	-0.1184	0.219158	0.589027	0.889108													0.0132343	44.2454
PCDH9	10558_26_PCDH9_PCDH9	deCODE	Pancreatic cancer	FinnGen R10	IVW	36	0.0412933	0.0770969	0.592233	0.890129	0.0436575	0.171879	0.801024	0.0222898	0.0919314	0.808423	0.0535702	0.0866643	0.540488	-0.163755	0.154256	0.295695	0.145167	5175.71	53.6544	0.0227092	53.654	0.0172935	-0.0004083	0.0264322	0.987766
MMP8	9172_69_MMP8_MMP_8	deCODE	Pancreatic cancer	FinnGen R10	IVW	9	0.0697534	0.130071	0.591771	0.890129	0.227095	0.195611	0.283716	0.140423	0.159997	0.380125	0.129898	0.177547	0.485272	0.0202322	0.235127	0.933543	0.0412324	1476.4	3.59445	0.891737	2.43463	0.931938	-0.0271029	0.0251664	0.317212
LTBP4	13133_73_LTBP4_LTBP4	deCODE	Pancreatic cancer	FinnGen R10	Wald ratio	1	0.256546	0.484472	0.596432	0.89037													0.00204967	72.6315
GPR56	18893_26_GPR56_GPR56	deCODE	Pancreatic cancer	FinnGen R10	Wald ratio	1	0.315368	0.595296	0.596274	0.89037													0.00176063	62.3814
CCL4L1	2781_63_CCL4L1_LAG_1	deCODE	Pancreatic cancer	FinnGen R10	IVW	6	0.148908	0.279619	0.594354	0.89037	-0.275081	0.773875	0.740198	-0.288714	0.371389	0.43693	-0.376056	0.443571	0.435248	0.863849	0.640262	0.235144	0.0112615	399.313	5.34593	0.375136	4.90743	0.296929	0.0381994	0.0638952	0.582146
ERO1LB	7994_41_ERO1LB_ERO1B	deCODE	Pancreatic cancer	FinnGen R10	IVW	8	0.148975	0.279128	0.593538	0.89037	0.44911	0.881531	0.628616	-0.0202037	0.363799	0.955712	-0.103478	0.394952	0.800864	-0.0357494	0.544086	0.94945	0.0117565	416.442	5.67625	0.578018	5.54742	0.475744	-0.0214614	0.0597913	0.731934
BIN1	9574_11_BIN1_BIN1	deCODE	Pancreatic cancer	FinnGen R10	IVW	5	0.112115	0.211031	0.595231	0.89037	-0.852692	0.565909	0.228966	-0.0795051	0.247519	0.748052	-0.103466	0.274366	0.725246	0.398009	0.435805	0.412767	0.0139007	494.117	3.40967	0.491745	0.0335778	0.99838	0.0917712	0.0499458	0.163458
TNFAIP6	prot-a-3031	Sun	Pancreatic cancer	FinnGen R10	IVW	8	0.0255291	0.0482139	0.596462	0.89037	0.0437489	0.140687	0.766346	0.0467585	0.0589006	0.42728	0.0474319	0.0651194	0.490022	0.0784132	0.0969452	0.445223	0.270005	978.571	2.51983	0.925596	2.50083	0.868375	-0.00780374	0.0566086	0.894866
C8A	prot-c-2429_27_4	Suhre	Pancreatic cancer	FinnGen R10	Wald ratio	1	-0.0833502	0.156677	0.594734	0.89037													0.042362	44.0148
KYNU	prot-c-4559_64_2	Suhre	Pancreatic cancer	FinnGen R10	Wald ratio	1	-0.0251983	0.0472312	0.593681	0.89037													0.333272	497.363
HSPB1	11103_24_HSPB1_HSP_27	deCODE	Pancreatic cancer	FinnGen R10	IVW	15	-0.0411175	0.0785235	0.600534	0.891982	-0.0358795	0.197733	0.858809	-0.0430779	0.106112	0.684768	-0.0574771	0.115632	0.626855	-0.0918096	0.136459	0.512028	0.113537	4105.61	8.92352	0.835918	8.92269	0.778757	-0.00123823	0.0428993	0.977412
FOLR3	15495_9_FOLR3_FOLR3	deCODE	Pancreatic cancer	FinnGen R10	IVW	15	-0.0217906	0.0416213	0.600595	0.891982	-0.0811118	0.0610737	0.206993	-0.0370142	0.0455608	0.416555	-0.0413501	0.040029	0.319117	0.0126579	0.0637224	0.845399	0.653647	26293	24.2431	0.0428177	21.4506	0.0644818	0.0414287	0.0318456	0.215872
TCN2	15560_52_TCN2_Apo_TC_II	deCODE	Pancreatic cancer	FinnGen R10	IVW	40	0.0134402	0.0255769	0.599247	0.891982	-0.0255753	0.0719683	0.724278	-0.0117396	0.0406483	0.772727	-0.0475211	0.0636079	0.459488	-0.0475211	0.0867997	0.587169	1.14947	43204.9	49.2996	0.124872	48.8485	0.111728	0.0183263	0.0309389	0.557134
LRRTM4	6572_10_LRRTM4_LRRT4	deCODE	Pancreatic cancer	FinnGen R10	Wald ratio	1	-0.363451	0.694217	0.600598	0.891982													0.00122741	43.4374
LRRN1	prot-a-1793	Sun	Pancreatic cancer	FinnGen R10	Wald ratio	1	0.0768195	0.146567	0.600191	0.891982													0.0276791	93.9129
EVA1C	prot-a-996	Sun	Pancreatic cancer	FinnGen R10	Wald ratio	1	-0.11336	0.215487	0.598841	0.891982													0.0142322	47.6298
FGF21	GCST90274788	Zhao	Pancreatic cancer	FinnGen R10	IVW	3	-0.0903021	0.175004	0.605854	0.892007	-0.182863	0.493683	0.774168	-0.0803489	0.18996	0.672312	-0.195174	0.205516	0.442512	0.0707375	0.279833	0.824043	0.0207842	296.809	0.638237	0.726789	0.598032	0.43933	0.0132824	0.0662424	0.874021
CCL2	GCST90274821	Zhao	Pancreatic cancer	FinnGen R10	IVW	2	-0.195744	0.378573	0.605116	0.892007													0.00448287	66.1655	0.0449248	0.832142
TINAGL1	11192_168_TINAGL1_TINAL	deCODE	Pancreatic cancer	FinnGen R10	IVW	3	0.152687	0.295602	0.605484	0.892007	0.872447	0.713444	0.436384	0.0711046	0.364823	0.84547	-0.10373	0.455511	0.841023	-0.145075	0.452576	0.778942	0.00597466	211.697	1.55651	0.459206	0.327792	0.566962	-0.0814805	0.0735067	0.467276
NUDT12	13947_371_NUDT12_NUD12	deCODE	Pancreatic cancer	FinnGen R10	IVW	19	0.0392812	0.07617	0.606061	0.892007	0.0970615	0.118989	0.425944	0.0747448	0.0965755	0.438959	0.0882027	0.0952485	0.366682	0.0625504	0.174608	0.724336	0.124537	4567.89	12.1259	0.840671	11.7264	0.816416	-0.012937	0.0204676	0.535748
CNTFR	14101_2_CNTFR_CNTFR_alpha	deCODE	Pancreatic cancer	FinnGen R10	IVW	8	0.0552627	0.105842	0.601583	0.892007	0.0392622	0.172859	0.82786	0.0231825	0.122105	0.849421	0.0257444	0.130335	0.84903	0.0575642	0.189428	0.77005	0.0510315	1822.87	1.48023	0.982986	1.46652	0.961687	0.00371393	0.031722	0.910619
MTHFS	14107_1_MTHFS_MTHFS	deCODE	Pancreatic cancer	FinnGen R10	IVW	40	-0.025958	0.0502418	0.605392	0.892007	0.0461306	0.088859	0.606672	-0.087435	0.0778276	0.261249	-0.0693696	0.078902	0.384685	0.190683	0.136739	0.171058	0.257407	9284.05	32.4631	0.760965	31.4957	0.762938	-0.0158675	0.0161324	0.331542
LILRB3	15615_8_LILRB3_LIRB3	deCODE	Pancreatic cancer	FinnGen R10	IVW	87	0.0131993	0.025462	0.604186	0.892007	-0.0253618	0.0367126	0.491561	0.0240151	0.0332525	0.470168	0.00833577	0.0292118	0.776057	0.00041548	0.0643344	0.994862	1.44375	60092.1	119.491	0.00987525	116.608	0.0130245	0.0152987	0.0105543	0.150871
OPCML	15622_13_OPCML_OBCAM	deCODE	Pancreatic cancer	FinnGen R10	Wald ratio	1	-0.332286	0.636746	0.601775	0.892007													0.00141207	50.0126
ECHS1	17787_1_ECHS1_Enoyl_CoA_hydratase	deCODE	Pancreatic cancer	FinnGen R10	Wald ratio	1	0.410246	0.796952	0.606715	0.892007													0.00129699	45.8224
GMPR2	19446_1_GMPR2_GMPR2	deCODE	Pancreatic cancer	FinnGen R10	IVW	10	0.0632663	0.122907	0.606728	0.892007	-0.0443574	0.19353	0.824463	0.0259284	0.157227	0.869015	0.0194154	0.159333	0.905692	0.0744906	0.289258	0.802566	0.0536126	1927.49	6.35731	0.703692	5.83901	0.66526	0.018472	0.0256579	0.492061
IL16	2774_10_IL16_IL_16	deCODE	Pancreatic cancer	FinnGen R10	IVW	27	-0.0309359	0.0596672	0.604128	0.892007	-0.0135993	0.0887239	0.879411	-0.0817067	0.0870788	0.348087	-0.0484378	0.0868637	0.581867	-0.0362515	0.136625	0.792844	0.267968	9956.02	18.3698	0.861908	18.3001	0.829389	-0.00427272	0.0161833	0.793928
GAPDH	3848_14_GAPDH_GAPDH__liver	deCODE	Pancreatic cancer	FinnGen R10	Wald ratio	1	0.380429	0.73282	0.60367	0.892007													0.00125835	44.5865
ENTHD2	7947_19_ENTHD2_AP4AT	deCODE	Pancreatic cancer	FinnGen R10	IVW	2	-0.473268	0.927749	0.609964	0.893016													0.00305874	107.668	4.25399	0.0391583
CTSB	8007_19_CTSB_Cathepsin_B	deCODE	Pancreatic cancer	FinnGen R10	IVW	39	-0.0192711	0.0377736	0.609929	0.893016	-0.0576567	0.0770492	0.459004	-0.0373527	0.0511387	0.465134	-0.04449	0.0549936	0.42355	-0.0193826	0.0702771	0.784195	0.452207	16528.7	18.2472	0.997193	17.9205	0.996547	0.0113516	0.0198594	0.57105
PDGFRL	9713_67_PDGFRL_PGFRL	deCODE	Pancreatic cancer	FinnGen R10	IVW	28	0.0362014	0.0708319	0.609289	0.893016	-0.0553622	0.101212	0.58905	-0.0535836	0.0956199	0.575219	-0.0642498	0.0915598	0.488856	-0.105732	0.203683	0.607919	0.111247	4016.27	26.7829	0.475557	25.1788	0.508872	0.0196352	0.0155035	0.216562
FAM20B	prot-a-1046	Sun	Pancreatic cancer	FinnGen R10	Wald ratio	1	0.121126	0.237237	0.609654	0.893016													0.010984	36.6386
AFM	prot-c-4763_31_3	Suhre	Pancreatic cancer	FinnGen R10	Wald ratio	1	-0.094576	0.185049	0.609291	0.893016													0.0373086	38.2506
PCBD2	6899_37_PCBD2_PHS2	deCODE	Pancreatic cancer	FinnGen R10	Wald ratio	1	-0.362551	0.712664	0.610944	0.893704													0.00126464	44.773
MGAT4C	7208_60_MGAT4C_MGT4C	deCODE	Pancreatic cancer	FinnGen R10	Wald ratio	1	-0.390547	0.76929	0.611683	0.894038													0.00125002	44.2585
SNAP29	12357_41_SNAP29_SNP29	deCODE	Pancreatic cancer	FinnGen R10	IVW	2	-0.188775	0.374501	0.614211	0.895334													0.00644456	228.678	0.0121103	0.912372
IL1R2	14133_93_IL1R2_IL_1_sRII	deCODE	Pancreatic cancer	FinnGen R10	IVW	19	-0.0301688	0.0599187	0.614616	0.895334	0.052562	0.158877	0.744813	0.0323226	0.0810096	0.689895	0.0081518	0.0887182	0.927805	0.0081518	0.187069	0.965722	0.191574	7101.63	26.5845	0.087126	26.0531	0.0734987	-0.0231626	0.0393361	0.563713
SEMA6B	5121_3_SEMA6B_SEM6B	deCODE	Pancreatic cancer	FinnGen R10	IVW	4	0.1457	0.288981	0.61413	0.895334	0.0725632	1.19716	0.95718	0.032992	0.362129	0.927409	-0.0615103	0.375652	0.880343	0.786757	0.545991	0.245241	0.0088191	312.629	2.77447	0.427719	2.76885	0.250467	0.00557901	0.0875606	0.954992
MMP10	8479_4_MMP10_MMP_10	deCODE	Pancreatic cancer	FinnGen R10	IVW	39	0.0270266	0.053654	0.614458	0.895334	0.0370724	0.115172	0.74935	0.0104353	0.0820399	0.898784	0.0285382	0.0959788	0.767827	-0.0388162	0.140424	0.783722	0.250273	8998.9	38.4549	0.448891	38.4447	0.403944	-0.0020256	0.0204376	0.921585
TGFB1	GCST90274818	Zhao	Pancreatic cancer	FinnGen R10	IVW	4	-0.061844	0.123866	0.617583	0.895743	0.00748854	0.300902	0.982405	-0.0388765	0.141683	0.783784	-0.0339159	0.165941	0.851133	-0.0276479	0.188273	0.892564	0.037469	547.783	0.334267	0.95346	0.270343	0.873566	-0.0149075	0.0589622	0.824011
GRAP2	16074_12_GRAP2_GRB2_related_adapter_protein_2	deCODE	Pancreatic cancer	FinnGen R10	Wald ratio	1	-0.436715	0.878844	0.619245	0.895743													0.0020486	72.5956
MAPRE2	16856_79_MAPRE2_MARE2	deCODE	Pancreatic cancer	FinnGen R10	IVW	4	0.102917	0.205866	0.61713	0.895743	-1.42118	1.11034	0.328965	0.0199058	0.219659	0.927793	-0.0302744	0.245771	0.909753	0.198403	0.423707	0.671524	0.0149205	531.641	2.70807	0.438858	0.756862	0.684935	0.203842	0.145929	0.297273
EPHB1	17680_12_EPHB1_EPHB1	deCODE	Pancreatic cancer	FinnGen R10	IVW	34	-0.0345001	0.0694069	0.619139	0.895743	0.276386	0.158521	0.0908432	-0.00185002	0.109764	0.986553	-0.000312286	0.106095	0.997669	0.0711446	0.229961	0.75898	0.133257	4788.6	37.9825	0.252676	33.0327	0.416461	-0.0518014	0.0236561	0.0359463
ASRGL1	18313_4_ASRGL1_Asparaginase_like_protein_1	deCODE	Pancreatic cancer	FinnGen R10	IVW	11	0.0579079	0.116043	0.617764	0.895743	-0.439891	0.242519	0.103105	-0.0393383	0.146174	0.787838	-0.0528452	0.138458	0.710691	0.158855	0.227793	0.501465	0.0508631	1820.37	9.67228	0.4697	4.20798	0.897198	0.0840322	0.0359483	0.0441948
C7	2888_49_C7_C7	deCODE	Pancreatic cancer	FinnGen R10	IVW	26	-0.0200943	0.0404669	0.619498	0.895743	-0.015397	0.0597934	0.798985	-0.0372546	0.0488236	0.445436	-0.0316325	0.0435391	0.474261	-0.0759308	0.112699	0.506653	0.222822	8150.74	21.608	0.658265	21.5966	0.603329	-0.00243024	0.0227741	0.915906
CDON	4541_49_CDON_CDON	deCODE	Pancreatic cancer	FinnGen R10	IVW	24	-0.0317631	0.0634971	0.616914	0.895743	0.0300922	0.097164	0.7597	-0.034919	0.0767492	0.649127	-0.0366904	0.0756977	0.632476	-0.220821	0.21382	0.312461	0.127382	4661.88	25.6148	0.319385	24.7381	0.309764	-0.0145311	0.0164565	0.386783
CPN2	6415_90_CPN2_CPN2	deCODE	Pancreatic cancer	FinnGen R10	IVW	32	-0.0279906	0.0559505	0.616883	0.895743	-0.179495	0.0909703	0.0577577	-0.0715828	0.0764389	0.349031	-0.0732119	0.0734093	0.326335	0.0630103	0.173379	0.718754	0.17948	6567.36	31.4343	0.444488	26.9731	0.624684	0.0347869	0.0164698	0.0431072
POGLUT1	6467_65_POGLUT1_KTEL1	deCODE	Pancreatic cancer	FinnGen R10	IVW	9	0.0596024	0.120031	0.6195	0.895743	0.077242	0.241748	0.758661	0.121451	0.147803	0.411245	0.132469	0.152974	0.411731	0.20353	0.267823	0.46909	0.0454965	1628.16	9.81165	0.278495	9.80027	0.200177	-0.00261276	0.0289766	0.930679
ASGR1	5452_71_ASGR1_ASGR1	deCODE	Pancreatic cancer	FinnGen R10	IVW	2	0.149267	0.301286	0.620296	0.896153													0.00663209	235.406	0.514806	0.473066
TAGLN2	11636_33_TAGLN2_Transgelin_2	deCODE	Pancreatic cancer	FinnGen R10	Wald ratio	1	-0.187139	0.38005	0.622433	0.896283													0.0042008	149.091
UROD	19289_29_UROD_DCUP	deCODE	Pancreatic cancer	FinnGen R10	IVW	5	0.063744	0.129303	0.622025	0.896283	-0.161276	0.332443	0.660809	0.0200606	0.144312	0.889444	0.0218319	0.143801	0.886678	0.0572068	0.233637	0.818618	0.0392887	1423.2	5.16311	0.270967	4.31971	0.228947	0.0434394	0.0567586	0.499772
MIF	8221_19_MIF_MIF	deCODE	Pancreatic cancer	FinnGen R10	Wald ratio	1	-0.387244	0.785561	0.622047	0.896283													0.00112563	39.8561
APOE	prot-a-131	Sun	Pancreatic cancer	FinnGen R10	IVW	6	0.0619359	0.125686	0.622166	0.896283	0.0837876	0.261894	0.765035	0.0909726	0.0955433	0.341015	0.113983	0.103731	0.321916	0.191416	0.130249	0.201614	0.142401	492.859	12.4871	0.0286904	12.4566	0.0142598	-0.00684104	0.0692227	0.92603
CD97	18881_7_CD97_CD97	deCODE	Pancreatic cancer	FinnGen R10	IVW	8	-0.0864447	0.176348	0.623997	0.897796	0.0597576	0.368116	0.876372	-0.133395	0.241632	0.580908	-0.165003	0.288996	0.585886	-0.273108	0.365271	0.47901	0.0230211	816.921	9.63006	0.210525	9.25351	0.159815	-0.0230034	0.0465543	0.638788
CES1	15487_164_CES1_carboxylesterase__liver	deCODE	Pancreatic cancer	FinnGen R10	Wald ratio	1	-0.345194	0.705393	0.624585	0.897904													0.00104414	36.9647
RSPO1	16614_27_RSPO1_RSPO1	deCODE	Pancreatic cancer	FinnGen R10	IVW	5	0.103049	0.211142	0.62551	0.898498	0.0604899	0.291451	0.848873	0.100597	0.236743	0.670893	0.0875589	0.243837	0.737682	0.272675	0.355967	0.486373	0.024223	866.479	0.345952	0.986658	0.301077	0.959826	0.0109617	0.0517462	0.84581
HEXB	15470_11_HEXB_Hexosaminidase_B	deCODE	Pancreatic cancer	FinnGen R10	IVW	14	0.0430113	0.088549	0.627155	0.900122	0.277252	0.204699	0.20055	0.0420797	0.115613	0.715879	0.0678255	0.114626	0.564192	0.0445953	0.176469	0.804444	0.0986455	3551.81	21.1835	0.0693782	18.3734	0.104814	-0.0531793	0.0392544	0.200459
GNRH2	10708_3_GNRH2_GON2	deCODE	Pancreatic cancer	FinnGen R10	IVW	6	-0.0870587	0.179531	0.62773	0.900209	0.0356189	0.387028	0.931098	-0.158114	0.206853	0.444641	-0.181768	0.213642	0.433722	-0.0571993	0.438876	0.901386	0.0180519	643.451	7.05814	0.216352	6.78948	0.14744	-0.0159542	0.0401015	0.711062
APOF	12370_30_APOF_Apo_F	deCODE	Pancreatic cancer	FinnGen R10	IVW	3	0.0976957	0.20197	0.628589	0.900703	0.363005	0.319583	0.459557	0.101302	0.218518	0.642944	0.239075	0.248376	0.437334	-0.270493	0.380583	0.550954	0.0210502	754.068	1.57458	0.455077	0.427084	0.513423	-0.0466461	0.0435452	0.478121
AOC1	15486_126_AOC1_ABP1	deCODE	Pancreatic cancer	FinnGen R10	IVW	45	-0.013552	0.0281398	0.630093	0.901386	-0.042607	0.0491195	0.39053	-0.0147194	0.03803	0.698722	-0.0220298	0.0330213	0.508167	-0.0131523	0.0651561	0.840958	0.805158	30666	39.4878	0.665214	38.967	0.646817	0.0125373	0.0173724	0.474397
BMP1	3348_49_BMP1_BMP_1	deCODE	Pancreatic cancer	FinnGen R10	IVW	4	0.137692	0.28591	0.630095	0.901386	1.57112	3.45494	0.693882	0.520068	0.365094	0.154308	0.541473	0.420236	0.287949	0.514442	0.452822	0.338468	0.00691961	245.168	5.87231	0.11799	5.39889	0.0672429	-0.104464	0.249447	0.716064
NTRK3	2658_27_NTRK3_TrkC	deCODE	Pancreatic cancer	FinnGen R10	IVW	20	-0.0512813	0.106904	0.631445	0.901844	-0.078823	0.23501	0.741199	-0.0404476	0.148878	0.785866	-0.065173	0.165733	0.698519	0.078651	0.240264	0.746981	0.0601015	2137.2	14.4726	0.755476	14.4553	0.698965	0.00364859	0.0277254	0.896763
TMEM132B	8890_9_TMEM132B_T132B	deCODE	Pancreatic cancer	FinnGen R10	IVW	5	0.0878899	0.183037	0.631102	0.901844	0.35661	0.702858	0.646842	0.137912	0.201941	0.49465	0.18691	0.225578	0.453918	0.316631	0.306044	0.359305	0.0195006	694.845	5.24717	0.262863	4.97411	0.173703	-0.0322635	0.079502	0.712084
LEFTY2	15503_20_LEFTY2_Lefty_A	deCODE	Pancreatic cancer	FinnGen R10	IVW	43	0.0146041	0.0307474	0.634809	0.905171	0.0356219	0.0677042	0.601625	0.0180847	0.043466	0.677362	0.0224593	0.0414644	0.590919	0.00827869	0.0625949	0.895412	0.740381	27737.1	26.1484	0.973652	26.0269	0.966866	-0.00760238	0.0218183	0.729292
SERPINA11	9002_36_SERPINA11_SPA11	deCODE	Pancreatic cancer	FinnGen R10	IVW	29	-0.0363546	0.0764277	0.634307	0.905171	-0.0787123	0.160279	0.627328	-0.0700172	0.104286	0.501968	-0.0846265	0.105309	0.428396	-0.220309	0.16968	0.204749	0.117155	4188.99	20.1864	0.857575	20.096	0.826703	0.00647573	0.0215386	0.765979
IGSF3	9715_15_IGSF3_IGSF3	deCODE	Pancreatic cancer	FinnGen R10	IVW	6	0.0861969	0.182961	0.637553	0.908345	0.374397	0.478141	0.477376	0.161097	0.222841	0.469728	0.166017	0.268885	0.563983	0.169097	0.298769	0.595864	0.0160237	568.513	1.7776	0.878982	1.35197	0.852498	-0.0325374	0.0498733	0.549735
HBEGF	14094_29_HBEGF_HB_EGF	deCODE	Pancreatic cancer	FinnGen R10	Wald ratio	1	-0.334446	0.711876	0.638491	0.908495													0.00124117	43.9424
ENPEP	15558_63_ENPEP_AMPE	deCODE	Pancreatic cancer	FinnGen R10	IVW	37	0.0248826	0.0533419	0.640877	0.908495	0.141751	0.100236	0.166146	0.0183005	0.073822	0.804211	0.0340749	0.0804473	0.674401	0.0213874	0.109935	0.846842	0.227658	8174.84	29.8238	0.756278	27.9274	0.796419	-0.0263626	0.0191432	0.177218
CNRIP1	18218_48_CNRIP1_CB032	deCODE	Pancreatic cancer	FinnGen R10	IVW	17	0.0286774	0.0613705	0.640297	0.908495	0.042353	0.140862	0.767793	0.101402	0.0833276	0.223642	0.0810332	0.084003	0.349077	0.0810332	0.145348	0.584894	0.16752	6103.89	25.4282	0.062624	25.4047	0.0447659	-0.0037399	0.0317312	0.907741
AKR1D1	18398_1_AKR1D1_AK1D1	deCODE	Pancreatic cancer	FinnGen R10	Wald ratio	1	0.362443	0.77353	0.639386	0.908495													0.000993413	35.1769
MPO	2580_83_MPO_Myeloperoxidase	deCODE	Pancreatic cancer	FinnGen R10	IVW	15	0.0300564	0.0646138	0.64181	0.908495	-0.0537327	0.111128	0.636768	0.0422109	0.0884661	0.633261	0.0652785	0.0924274	0.491609	0.123034	0.120111	0.323052	0.122943	4414.94	15.5686	0.340426	14.5455	0.336579	0.0228116	0.0238559	0.356404
LMAN2	prot-a-1755	Sun	Pancreatic cancer	FinnGen R10	Wald ratio	1	-0.105195	0.225251	0.640491	0.908495													0.0115512	38.5529
PSG4	prot-a-2403	Sun	Pancreatic cancer	FinnGen R10	IVW	14	-0.0172378	0.0370535	0.641778	0.908495	0.00447089	0.104702	0.966642	-0.0252746	0.0514962	0.623565	-0.017964	0.0547422	0.748019	0.0425274	0.104459	0.690543	0.52835	1961.77	18.4046	0.142753	18.3234	0.106218	-0.00955888	0.0414609	0.821547
DNAJA4	prot-a-835	Sun	Pancreatic cancer	FinnGen R10	Wald ratio	1	-0.137599	0.294617	0.640468	0.908495													0.00945414	31.4869
NGF	GCST90274762	Zhao	Pancreatic cancer	FinnGen R10	Wald ratio	1	0.218153	0.472447	0.644259	0.90926													0.00288944	38.3149
LTA	GCST90274840	Zhao	Pancreatic cancer	FinnGen R10	IVW	15	-0.019616	0.0425699	0.644946	0.90926	-0.00467743	0.0709182	0.948417	-0.0302398	0.0564309	0.592046	-0.0513323	0.0651844	0.444121	-0.0701455	0.0793656	0.391715	0.346698	4266.49	7.51774	0.91291	7.44837	0.877592	-0.00536626	0.0203752	0.796392
PLAT	2212_69_PLAT_tPA	deCODE	Pancreatic cancer	FinnGen R10	IVW	4	-0.114301	0.246912	0.64342	0.90926	0.0273233	0.371058	0.948002	-0.0155669	0.268589	0.953782	0.0511995	0.332182	0.887292	-0.375638	0.403236	0.420281	0.0275682	992.971	0.835624	0.840929	0.574182	0.750444	-0.0210961	0.0412587	0.659987
GZMK	prot-a-1301	Sun	Pancreatic cancer	FinnGen R10	IVW	2	0.0765419	0.165781	0.644293	0.90926													0.0252832	84.5268	0.881854	0.347694
RPN1	prot-a-2588	Sun	Pancreatic cancer	FinnGen R10	Wald ratio	1	0.0487525	0.105676	0.644556	0.90926													0.0560991	196.07
IL17RA	2992_59_IL17RA_IL_17_sR	deCODE	Pancreatic cancer	FinnGen R10	IVW	83	0.0106287	0.0231583	0.646263	0.909652	-0.0406613	0.0405499	0.318969	-0.0182082	0.0365712	0.618566	-0.0348581	0.03918	0.376235	-0.0348581	0.0632572	0.583096	1.2196	45594.2	72.4841	0.764642	70.1099	0.800736	0.0172618	0.0112027	0.127247
ANGPTL4	3796_79_ANGPTL4_ANGL4	deCODE	Pancreatic cancer	FinnGen R10	Wald ratio	1	0.157067	0.342134	0.646176	0.909652													0.0048358	171.888
EIF2B1	10080_9_EIF2B1_EI2BA	deCODE	Pancreatic cancer	FinnGen R10	IVW	2	-0.178637	0.398301	0.653795	0.911461													0.0028638	101.397	0.361189	0.547846
FAM3D	13102_1_FAM3D_FAM3D	deCODE	Pancreatic cancer	FinnGen R10	IVW	8	0.0466948	0.103052	0.650463	0.911461	0.0454391	0.149506	0.771446	0.03758	0.111851	0.736884	0.0321978	0.117592	0.792135	0.0395191	0.230282	0.868598	0.0435511	1569.99	2.0366	0.957787	2.03647	0.916314	0.000283901	0.0244893	0.991126
RAP1GDS1	14106_46_RAP1GDS1_GDP_GTP_exchange_protein	deCODE	Pancreatic cancer	FinnGen R10	Wald ratio	1	-0.339694	0.75135	0.651188	0.911461													0.0010389	36.7468
GBP1	15326_64_GBP1_GBP1	deCODE	Pancreatic cancer	FinnGen R10	IVW	4	-0.0954747	0.21135	0.651458	0.911461	-1.03978	0.603768	0.227182	-0.169819	0.262679	0.517963	-0.300753	0.300556	0.390732	-0.317718	0.507043	0.575357	0.0228305	813.35	5.3383	0.148636	2.21075	0.331088	0.131248	0.0780268	0.234578
GUSB	15562_24_GUSB_BGLR	deCODE	Pancreatic cancer	FinnGen R10	IVW	3	-0.137894	0.306557	0.652845	0.911461	-0.198649	0.904511	0.86237	-0.2238	0.368266	0.543378	-0.346671	0.439504	0.512894	-0.437538	0.455131	0.437818	0.00931621	331.083	2.11129	0.347969	2.09881	0.147414	0.00824367	0.106917	0.951011
AKR7A3	18173_11_AKR7A3_ARK73	deCODE	Pancreatic cancer	FinnGen R10	IVW	22	-0.0361842	0.080618	0.653551	0.911461	-0.33336	0.186759	0.0894426	-0.0500021	0.112261	0.656023	-0.0830181	0.122522	0.505438	-0.100164	0.170291	0.562674	0.1132	4049.21	23.6408	0.310788	20.4437	0.430502	0.0530512	0.0299972	0.0922215
TSSC4	18181_2_TSSC4_TSSC4	deCODE	Pancreatic cancer	FinnGen R10	Wald ratio	1	0.346054	0.764068	0.650613	0.911461													0.00138331	48.9679
LBP	3074_6_LBP_LBP	deCODE	Pancreatic cancer	FinnGen R10	IVW	24	-0.0197857	0.0440581	0.653373	0.911461	0.0179842	0.0863939	0.837015	0.0493143	0.0690921	0.475383	0.0823555	0.0735781	0.274568	-0.148533	0.117645	0.219399	0.287307	10490.6	28.3716	0.202054	28.0079	0.175421	-0.0127591	0.0238695	0.598331
DNAJB1	3852_19_DNAJB1_HSP_40	deCODE	Pancreatic cancer	FinnGen R10	Wald ratio	1	0.331977	0.736124	0.652004	0.911461													0.00132856	47.0562
SEMA3G	5628_21_SEMA3G_SEM3G	deCODE	Pancreatic cancer	FinnGen R10	IVW	8	-0.0589307	0.131344	0.653667	0.911461	-1.07785	1.18261	0.397214	-0.147026	0.150532	0.328713	-0.164333	0.143206	0.288866	-0.0990185	0.24129	0.693803	0.047741	1708.08	9.19843	0.238722	8.17032	0.225889	0.260721	0.300053	0.41829
C1QTNF3	7251_64_C1QTNF3_C1QT3	deCODE	Pancreatic cancer	FinnGen R10	IVW	7	0.0816757	0.178958	0.648105	0.911461	0.395731	0.442873	0.412499	0.0388364	0.228724	0.865171	0.0473331	0.236752	0.848142	0.14409	0.374987	0.71404	0.0168721	599.626	4.85869	0.562061	4.25769	0.512943	-0.0400699	0.0516868	0.473248
SIRPG	prot-a-2735	Sun	Pancreatic cancer	FinnGen R10	IVW	2	0.0612416	0.13636	0.653347	0.911461													0.0408437	138.386	0.0773559	0.780913
NETO1	15298_199_NETO1_NETO1	deCODE	Pancreatic cancer	FinnGen R10	Wald ratio	1	0.350961	0.786208	0.65531	0.912261													0.000993824	35.1895
C4A	prot-a-315_2	Sun	Pancreatic cancer	FinnGen R10	IVW	9	0.0449504	0.100754	0.655497	0.912261	0.0269621	0.27733	0.925277	0.0842961	0.0894446	0.345968	0.115554	0.103592	0.297035	0.0217628	0.13445	0.875426	0.181145	611.235	21.2031	0.00662694	21.1881	0.00350144	0.00600796	0.0853597	0.945857
EPHB2	prot-a-961	Sun	Pancreatic cancer	FinnGen R10	IVW	2	0.0354625	0.0795952	0.655932	0.912261													0.0675257	233.968	0.214919	0.642939
CLEC1B	prot-c-4332_6_2	Suhre	Pancreatic cancer	FinnGen R10	Wald ratio	1	0.0577847	0.130348	0.65754	0.913772													0.0381004	39.2134
NPDC1	10424_31_NPDC1_NPDC1	deCODE	Pancreatic cancer	FinnGen R10	IVW	3	0.180843	0.415251	0.663197	0.914491	-1.00134	2.66963	0.771551	-0.319978	0.541443	0.554538	-0.332424	0.590678	0.630253	-0.336199	0.678457	0.669317	0.00351856	124.165	3.51867	0.172159	2.90577	0.0882629	0.0711745	0.154975	0.725915
TEC	16079_2_TEC_TEC	deCODE	Pancreatic cancer	FinnGen R10	IVW	9	0.0749243	0.175434	0.669321	0.914491	0.0301647	0.798215	0.97091	0.114489	0.249257	0.646003	0.0451785	0.309294	0.88748	0.0226008	0.406213	0.956995	0.0207662	736.242	14.9815	0.059507	14.974	0.0363347	0.00449452	0.0758985	0.954434
BLVRB	17148_7_BLVRB_BLVRB	deCODE	Pancreatic cancer	FinnGen R10	IVW	2	0.155092	0.361734	0.668108	0.914491													0.00391784	138.88	0.00240185	0.960912
NUDT5	17761_2_NUDT5_NUDT5	deCODE	Pancreatic cancer	FinnGen R10	Wald ratio	1	0.211845	0.499748	0.671637	0.914491													0.00252361	89.5012
NAPG	17773_26_NAPG_SNAG	deCODE	Pancreatic cancer	FinnGen R10	Wald ratio	1	-0.212516	0.490315	0.664704	0.914491													0.00264135	93.6642
IL11RA	18216_22_IL11RA_IL_11_RA	deCODE	Pancreatic cancer	FinnGen R10	IVW	8	-0.0395394	0.0919921	0.667332	0.914491	-0.0839557	0.127762	0.535479	-0.0683637	0.0963521	0.478002	-0.0627503	0.102745	0.560673	0.0473504	0.176544	0.796272	0.0712053	2605.04	2.67818	0.913093	2.42721	0.876524	0.0121223	0.0241976	0.634235
DDT	19237_17_DDT_D_dopachrome_decarboxylase	deCODE	Pancreatic cancer	FinnGen R10	IVW	4	0.103395	0.240187	0.666848	0.914491	0.256533	0.491298	0.653636	0.141688	0.284089	0.617959	0.215842	0.311778	0.538525	0.223851	0.417859	0.62933	0.00853133	302.447	3.0828	0.379035	2.87054	0.238051	-0.0178301	0.0463647	0.737602
FGL2	19635_69_FGL2_FGL2	deCODE	Pancreatic cancer	FinnGen R10	Wald ratio	1	0.359909	0.838858	0.667889	0.914491													0.00141278	50.011
TNFSF15	2968_61_TNFSF15_TNFSF15	deCODE	Pancreatic cancer	FinnGen R10	Wald ratio	1	-0.357132	0.814618	0.661093	0.914491													0.00118921	42.1007
F2	4157_2_F2_Thrombin	deCODE	Pancreatic cancer	FinnGen R10	Wald ratio	1	-0.134997	0.317288	0.670492	0.914491													0.0062306	221.783
PLCG1	4563_61_PLCG1_PLCG1	deCODE	Pancreatic cancer	FinnGen R10	IVW	2	-0.184612	0.43002	0.667698	0.914491													0.00336772	119.336	0.210327	0.646511
IL20RA	5085_18_IL20RA_IL_20_Ra	deCODE	Pancreatic cancer	FinnGen R10	Wald ratio	1	0.293098	0.687257	0.669762	0.914491													0.0015027	53.2183
CRTAC1	5632_6_CRTAC1_CRAC1	deCODE	Pancreatic cancer	FinnGen R10	IVW	26	0.0258432	0.0604822	0.669171	0.914491	-0.08681	0.145814	0.557184	0.046116	0.087125	0.596591	0.0558606	0.0818225	0.501072	0.113459	0.130843	0.394113	0.218387	7917.46	21.8533	0.644198	21.1324	0.630901	0.0246451	0.029026	0.404234
PSME1	5918_5_PSME1_PSME1	deCODE	Pancreatic cancer	FinnGen R10	Wald ratio	1	0.28572	0.66398	0.666967	0.914491													0.00131585	46.6069
DMKN	5963_9_DMKN_Dermokine	deCODE	Pancreatic cancer	FinnGen R10	IVW	4	0.138891	0.326048	0.670121	0.914491	0.386047	1.096	0.758317	0.183998	0.374339	0.623053	0.237603	0.478095	0.653343	0.299776	0.487386	0.582019	0.0054599	193.402	0.80261	0.848843	0.746818	0.688383	-0.0172425	0.0729989	0.835262
NPPB	7655_11_NPPB_N_terminal_pro_BNP	deCODE	Pancreatic cancer	FinnGen R10	IVW	17	-0.0373833	0.0866306	0.666086	0.914491	-0.118655	0.205223	0.571726	-0.0928066	0.114178	0.416317	-0.100269	0.106247	0.359342	-0.0903618	0.168298	0.598713	0.0941355	3388.34	20.4527	0.200519	20.1753	0.165311	0.0150004	0.0330288	0.656215
NCR1	8360_169_NCR1_NKp46	deCODE	Pancreatic cancer	FinnGen R10	IVW	18	-0.0348695	0.0800046	0.66295	0.914491	-0.180384	0.174178	0.315774	-0.0738476	0.1128	0.512676	-0.0656985	0.104906	0.539465	0.0963521	0.182964	0.605263	0.110206	3965.13	19.4925	0.301005	18.4304	0.299302	0.0260118	0.0270892	0.351228
QPCTL	8866_53_QPCTL_QPCTL	deCODE	Pancreatic cancer	FinnGen R10	IVW	18	-0.0363628	0.0842207	0.665918	0.914491	0.0245435	0.147651	0.870061	0.0100416	0.114194	0.929928	0.0238163	0.125785	0.852067	-0.190499	0.236018	0.430737	0.0932249	3353.04	15.4616	0.562273	15.2093	0.509363	-0.010569	0.0210448	0.622356
FRZB	prot-a-1140	Sun	Pancreatic cancer	FinnGen R10	IVW	5	0.0302444	0.0686	0.6593	0.914491	0.0484032	0.185692	0.81122	0.0579454	0.0819881	0.479719	0.0643754	0.0960659	0.539484	0.0643754	0.094837	0.534509	0.203986	709.637	2.24019	0.691678	2.22912	0.526236	-0.00737372	0.0700692	0.922831
KLK8	prot-a-1667	Sun	Pancreatic cancer	FinnGen R10	IVW	2	-0.12835	0.292006	0.660267	0.914491													0.118312	416.452	4.43084	0.0352951
TLR4	prot-a-2991_2	Sun	Pancreatic cancer	FinnGen R10	IVW	4	0.0238859	0.0559964	0.6697	0.914491	0.0620772	0.084926	0.540841	0.0330899	0.0592933	0.576796	0.0446859	0.06099	0.516811	0.0364639	0.0981424	0.734925	0.122722	433.117	2.14312	0.543238	1.78535	0.409559	-0.0224079	0.0374626	0.610459
MICA	prot-c-2730_58_2	Suhre	Pancreatic cancer	FinnGen R10	IVW	17	-0.0111544	0.0262961	0.671431	0.914491	0.00363691	0.0821279	0.965263	-0.0113154	0.0273406	0.678971	-0.0166162	0.0307878	0.596836	-0.0197023	0.0440734	0.660843	1.51848	1875.8	27.9379	0.032164	27.8702	0.0223955	-0.00953229	0.0499573	0.851234
LYZ	prot-c-4920_10_1	Suhre	Pancreatic cancer	FinnGen R10	IVW	2	0.0194629	0.0451393	0.666342	0.914491													0.300811	369.157	0.0860998	0.769195
ANXA1	prot-c-4960_72_1	Suhre	Pancreatic cancer	FinnGen R10	Wald ratio	1	-0.0560713	0.128217	0.661884	0.914491													0.0456585	47.508
KIR2DL4	prot-c-5095_21_3	Suhre	Pancreatic cancer	FinnGen R10	IVW	4	0.0189671	0.044716	0.671443	0.914491	-0.0641276	0.174303	0.74823	0.000413778	0.0522744	0.993684	-0.000970565	0.0640286	0.988858	0.00209141	0.0707168	0.978264	0.34273	378.488	0.544365	0.909042	0.301088	0.86024	0.0420861	0.0853272	0.670687
PPIE	prot-c-5238_26_3	Suhre	Pancreatic cancer	FinnGen R10	Wald ratio	1	0.0349025	0.0800009	0.662636	0.914491													0.096965	106.41
NSF	13992_12_NSF_NSF	deCODE	Pancreatic cancer	FinnGen R10	Wald ratio	1	0.40355	0.958277	0.673667	0.915086													0.00102804	36.3837
DDOST	17161_1_DDOST_OST48	deCODE	Pancreatic cancer	FinnGen R10	IVW	3	-0.15415	0.365509	0.673214	0.915086	-1.94436	1.21381	0.355284	-0.312286	0.445073	0.482897	-0.727977	0.754053	0.436192	-0.73434	0.705301	0.407125	0.00506185	179.416	2.97301	0.226162	0.580885	0.445966	0.193805	0.125306	0.36539
ACAT2	17341_89_ACAT2_THIC	deCODE	Pancreatic cancer	FinnGen R10	IVW	20	0.0380289	0.090706	0.67503	0.915086	0.185931	0.19966	0.364053	0.0669776	0.119171	0.574097	0.0644557	0.122357	0.60444	0.0140597	0.211507	0.947695	0.0848638	3054.18	10.3223	0.944541	9.63087	0.943291	-0.0236909	0.0284905	0.416567
TSTD1	19277_4_TSTD1_KAT	deCODE	Pancreatic cancer	FinnGen R10	IVW	11	0.0337906	0.0806441	0.675209	0.915086	-0.0984008	0.150377	0.529244	0.0376666	0.0913282	0.680024	0.0255006	0.0961984	0.79633	0.679636	0.19648	0.00613244	0.0802263	2917.63	13.358	0.204336	11.7439	0.228132	0.0361147	0.0324716	0.29488
NBL1	2944_66_NBL1_DAN	deCODE	Pancreatic cancer	FinnGen R10	Wald ratio	1	-0.300694	0.716583	0.674761	0.915086													0.00124495	44.0973
IGFBP7	3320_49_IGFBP7_IGFBP_7	deCODE	Pancreatic cancer	FinnGen R10	IVW	29	0.0279448	0.0663125	0.673455	0.915086	-0.104573	0.15434	0.503822	0.025423	0.100408	0.800115	0.0492843	0.0948621	0.60747	0.126147	0.162008	0.442716	0.149224	5355.39	20.3805	0.850202	19.4764	0.851996	0.0226647	0.0238363	0.350117
LCN1	11708_2_LCN1_LCN1	deCODE	Pancreatic cancer	FinnGen R10	Wald ratio	1	-0.234026	0.561474	0.67682	0.915583													0.00215978	76.3857
CD7	12008_3_CD7_CD7	deCODE	Pancreatic cancer	FinnGen R10	IVW	7	-0.0637702	0.15316	0.677145	0.915583	0.262433	0.234167	0.313335	0.108886	0.193122	0.572878	0.158945	0.205107	0.467808	0.218082	0.343939	0.549428	0.0277454	981.401	8.48402	0.204742	5.04225	0.410746	-0.062287	0.0337158	0.12396
LDHB	3890_8_LDHB_LDH_H_1	deCODE	Pancreatic cancer	FinnGen R10	IVW	4	-0.123904	0.296585	0.676117	0.915583	-1.40753	0.722585	0.19078	-0.403531	0.367034	0.271578	-0.416164	0.414345	0.38919	-0.399349	0.474708	0.461973	0.00627244	222.592	3.83319	0.280049	0.0380908	0.981135	0.16779	0.0861299	0.190753
UPP1	19448_104_UPP1_UPP1	deCODE	Pancreatic cancer	FinnGen R10	IVW	4	0.098807	0.238352	0.678478	0.916678	-0.535499	0.710545	0.529704	-0.0257314	0.276371	0.925821	-0.0743832	0.334543	0.838324	-0.0679134	0.412765	0.879773	0.00912472	323.41	1.61704	0.655532	0.719074	0.698	0.0757273	0.0799139	0.443349
FCER2	3291_30_FCER2_CD23	deCODE	Pancreatic cancer	FinnGen R10	IVW	22	0.0285823	0.0694645	0.68073	0.917655	0.19693	0.128402	0.140773	0.0886807	0.0922429	0.336359	0.101868	0.0915815	0.278573	0.0678141	0.139624	0.632216	0.142282	5133.66	18.4693	0.619146	16.039	0.714199	-0.0359589	0.0230666	0.1347
PIP	6060_2_PIP_PIP	deCODE	Pancreatic cancer	FinnGen R10	IVW	16	-0.0208116	0.0505779	0.680723	0.917655	-0.046309	0.0704051	0.521368	-0.0460615	0.0624358	0.460672	-0.0437919	0.0587414	0.46749	0.00816845	0.127375	0.949714	0.216806	8042.04	14.9461	0.455307	14.6478	0.402645	0.0110278	0.0206538	0.601761
CHI3L2	9383_24_CHI3L2_CH3L2	deCODE	Pancreatic cancer	FinnGen R10	Wald ratio	1	-0.273053	0.663702	0.680773	0.917655													0.00166304	58.8765
HSP90B1	prot-a-1386	Sun	Pancreatic cancer	FinnGen R10	IVW	24	-0.0100487	0.0244945	0.681626	0.918098	0.0425514	0.0559766	0.455226	-0.0337202	0.0365445	0.356156	-0.0118794	0.0371476	0.752014	-0.000270762	0.0631552	0.996616	1.24005	5064.29	23.8287	0.413346	22.6936	0.419198	-0.0307369	0.029302	0.30558
PSME2	17694_32_PSME2_PSME2	deCODE	Pancreatic cancer	FinnGen R10	IVW	3	0.108746	0.269367	0.686425	0.919613	-0.0697549	0.573901	0.923	0.176973	0.299353	0.554397	0.181714	0.376328	0.676882	0.182545	0.343456	0.6482	0.0105397	374.347	0.238669	0.887511	0.114595	0.734972	0.0255115	0.0724261	0.784396
IFNL3	5713_9_IFNL3_IFN_lambda_3	deCODE	Pancreatic cancer	FinnGen R10	Wald ratio	1	-0.296973	0.735613	0.686427	0.919613													0.0010741	38.0276
PARP1	8893_29_PARP1_PARP	deCODE	Pancreatic cancer	FinnGen R10	Wald ratio	1	0.289001	0.713904	0.685611	0.919613													0.00117885	41.7263
MANBA	prot-a-1836	Sun	Pancreatic cancer	FinnGen R10	IVW	6	0.034802	0.0860359	0.685841	0.919613	0.0120352	0.222749	0.959502	0.0253432	0.0644615	0.694207	0.0124527	0.0651407	0.855916	0.0977786	0.124452	0.46764	0.246396	894.385	11.8929	0.0362853	11.8549	0.0184639	0.00992711	0.0876353	0.915268
CD59	prot-a-455	Sun	Pancreatic cancer	FinnGen R10	IVW	2	-0.0382242	0.0939925	0.684248	0.919613													0.0702092	241.538	1.87985	0.170351
F11	prot-c-2190_55_1	Suhre	Pancreatic cancer	FinnGen R10	IVW	3	-0.0212516	0.0526378	0.686409	0.919613	0.0355638	0.157961	0.859021	-0.0233714	0.0603231	0.698433	-0.0435725	0.0684519	0.589557	-0.0478234	0.0750968	0.589406	0.19435	208.557	0.235733	0.888815	0.0902035	0.763919	-0.0256527	0.0672447	0.767989
CFB	prot-c-4129_72_1	Suhre	Pancreatic cancer	FinnGen R10	IVW	2	-0.0487114	0.119741	0.684151	0.919613													0.201391	223.964	4.55396	0.0328426
DCLK1	17156_72_DCLK1_DCAK1	deCODE	Pancreatic cancer	FinnGen R10	IVW	7	0.0597795	0.148346	0.686969	0.919635	0.793968	0.351407	0.0734073	0.202561	0.169281	0.231462	0.206309	0.186038	0.309906	-0.266797	0.386711	0.516032	0.0287462	1026.63	9.91568	0.128248	4.60399	0.466092	-0.104492	0.0453386	0.0693634
A1BG	16561_9_A1BG_Alpha_1B_glycoprotein	deCODE	Pancreatic cancer	FinnGen R10	IVW	7	0.0421205	0.105041	0.688426	0.919891	0.165766	0.142998	0.298715	0.00320527	0.132431	0.98069	0.00870856	0.157111	0.957596	-0.0388459	0.204245	0.85543	0.0854351	3108.94	6.18935	0.402316	4.56552	0.471166	-0.0311985	0.0244829	0.258569
IDO1	prot-a-1410	Sun	Pancreatic cancer	FinnGen R10	Wald ratio	1	0.0639968	0.159495	0.688238	0.919891													0.0278005	94.3365
TPSB2	prot-a-3090	Sun	Pancreatic cancer	FinnGen R10	IVW	30	0.00800577	0.0199859	0.688737	0.919891	0.0388614	0.0536629	0.474965	0.013609	0.0281327	0.628569	0.012707	0.0255461	0.622647	-0.00452734	0.0419934	0.914888	1.69968	7129.77	33.2813	0.266537	32.8186	0.242489	-0.0182664	0.0290713	0.534879
SERPINE1	2925_9_SERPINE1_PAI_1	deCODE	Pancreatic cancer	FinnGen R10	IVW	3	-0.349834	0.878713	0.690541	0.921599	-0.491725	7.14846	0.956277	-0.84071	0.452371	0.0631048	-0.960754	0.451703	0.167271	-0.987642	0.513521	0.194357	0.00534004	189.203	11.3561	0.0034203	11.3514	0.000753894	0.0136853	0.678971	0.98717
CP	17453_34_CP_Ceruloplasmin	deCODE	Pancreatic cancer	FinnGen R10	Wald ratio	1	-0.335652	0.846132	0.691596	0.921602													0.000958481	33.9225
CCL22	3508_78_CCL22_MDC	deCODE	Pancreatic cancer	FinnGen R10	IVW	16	0.0386026	0.0971783	0.691194	0.921602	-0.12923	0.204302	0.537225	0.110391	0.141866	0.436487	0.186798	0.195511	0.354503	0.280911	0.245195	0.269885	0.0908702	3251.31	11.8457	0.690672	10.9735	0.688119	0.0286535	0.0306812	0.366178
FLII	12677_164_FLII_FLII	deCODE	Pancreatic cancer	FinnGen R10	Wald ratio	1	0.187125	0.475805	0.694113	0.92286													0.00298029	105.656
FKBP4	17722_5_FKBP4_FKBP52_protein	deCODE	Pancreatic cancer	FinnGen R10	IVW	3	-0.157783	0.401209	0.694122	0.92286	-0.306694	1.06492	0.821486	0.0420358	0.481888	0.930488	0.16229	0.544751	0.793865	0.0981953	0.64736	0.893354	0.00608231	215.306	1.73963	0.419029	1.69595	0.192818	0.0170539	0.106271	0.898701
C6	4127_75_C6_C6	deCODE	Pancreatic cancer	FinnGen R10	IVW	8	0.066863	0.16987	0.693867	0.92286	0.437824	0.404988	0.321187	0.08723	0.215846	0.686117	0.172023	0.284073	0.563918	-0.231939	0.353853	0.53311	0.031547	1123.16	3.68688	0.815054	2.66873	0.849127	-0.0528176	0.0523447	0.351904
WISP1	13692_154_WISP1_WISP_1	deCODE	Pancreatic cancer	FinnGen R10	IVW	56	0.0144478	0.0368254	0.694813	0.923078	-0.0171133	0.079753	0.830904	-0.00883802	0.0548968	0.872099	-0.000849915	0.0541609	0.987537	-0.115417	0.0894462	0.202326	0.493623	18064.5	51.3892	0.613379	51.1902	0.583449	0.00819626	0.0183714	0.657278
RHOC	17764_108_RHOC_RHOC	deCODE	Pancreatic cancer	FinnGen R10	IVW	2	0.121627	0.311855	0.696528	0.923955													0.00630409	223.736	0.00584835	0.939042
C5	2851_63_C5_C5a	deCODE	Pancreatic cancer	FinnGen R10	IVW	6	0.081361	0.208327	0.696134	0.923955	-0.274182	0.814582	0.753342	-0.0102185	0.258838	0.968509	-0.0303259	0.276366	0.916891	0.0162032	0.376334	0.967324	0.017689	628.614	2.16806	0.825436	1.96422	0.742341	0.0498599	0.110435	0.675034
PCBD1	11313_100_PCBD1_PHS	deCODE	Pancreatic cancer	FinnGen R10	IVW	14	0.0513833	0.135251	0.704013	0.925148	0.0933489	0.396882	0.818015	0.0132386	0.176824	0.940319	-0.0555867	0.208124	0.793594	-0.178084	0.250525	0.48974	0.0369399	1311.72	6.75809	0.914184	6.74544	0.873968	-0.00416532	0.0370346	0.91231
PPP2R5A	13622_16_PPP2R5A_2A5A	deCODE	Pancreatic cancer	FinnGen R10	IVW	2	0.182658	0.478373	0.702587	0.925148													0.00259097	91.7301	0.859533	0.353869
APOA1BP	16621_77_APOA1BP_AIBP	deCODE	Pancreatic cancer	FinnGen R10	IVW	2	-0.0775081	0.200696	0.699351	0.925148													0.0148168	528.759	1.78623	0.181386
BDH2	17329_2_BDH2_BDH2	deCODE	Pancreatic cancer	FinnGen R10	IVW	7	-0.0483631	0.126404	0.702011	0.925148	0.113274	0.566869	0.849491	-0.0360356	0.147261	0.806684	-0.0410236	0.154685	0.799726	-0.0290461	0.193436	0.88556	0.0422813	1513.74	3.07659	0.799175	2.99103	0.701369	-0.028458	0.0972905	0.78165
PLXNA4	19560_23_PLXNA4_PLXA4	deCODE	Pancreatic cancer	FinnGen R10	IVW	2	0.13454	0.355159	0.704824	0.925148													0.00427035	151.345	0.386853	0.533958
NT5C3A	19615_213_NT5C3A_5NT3	deCODE	Pancreatic cancer	FinnGen R10	IVW	3	0.134507	0.353218	0.703348	0.925148	-0.673338	1.49196	0.73011	0.23823	0.391153	0.542495	0.276407	0.472636	0.617855	0.24749	0.516553	0.679126	0.0053192	188.38	0.470572	0.790345	0.15998	0.689175	0.0714148	0.128142	0.676319
LAYN	2635_61_LAYN_Layilin	deCODE	Pancreatic cancer	FinnGen R10	Wald ratio	1	-0.277981	0.726952	0.70217	0.925148													0.00128414	45.4681
EGFR	2677_1_EGFR_ERBB1	deCODE	Pancreatic cancer	FinnGen R10	IVW	11	0.0615908	0.161505	0.702939	0.925148	0.993772	0.487876	0.0721217	0.178483	0.20117	0.374958	0.188074	0.257678	0.48221	0.152019	0.300285	0.623656	0.0262532	930.685	7.49311	0.678215	3.39307	0.946656	-0.103514	0.0511216	0.0735429
LGALS2	3033_57_LGALS2_Galectin_2	deCODE	Pancreatic cancer	FinnGen R10	IVW	16	-0.0404115	0.105041	0.700443	0.925148	-0.195713	0.270379	0.481081	-0.137467	0.141608	0.331666	-0.153987	0.152252	0.327866	0.236158	0.265871	0.388432	0.0576584	2059.42	9.73259	0.836215	9.34403	0.808401	0.0199847	0.0320603	0.543078
PTN	3045_72_PTN_PTN	deCODE	Pancreatic cancer	FinnGen R10	IVW	14	0.0472805	0.124572	0.704283	0.925148	-0.113948	0.332717	0.737916	0.0682714	0.167078	0.682819	0.0479778	0.166801	0.778159	-0.0614067	0.275066	0.826816	0.0409712	1462.67	16.7297	0.211959	16.3346	0.176385	0.0211413	0.0392453	0.599948
LGMN	3622_33_LGMN_LGMN	deCODE	Pancreatic cancer	FinnGen R10	IVW	14	-0.0416972	0.109943	0.704495	0.925148	-0.0872035	0.19645	0.665016	-0.0062125	0.140741	0.964792	-0.00182497	0.183419	0.992212	-0.00182497	0.209331	0.993176	0.0489886	1740.65	7.92221	0.848631	7.84408	0.797193	0.00700821	0.0250726	0.784608
TNC	4155_3_TNC_Tenascin	deCODE	Pancreatic cancer	FinnGen R10	IVW	36	-0.0119783	0.0308766	0.69806	0.925148	0.0473734	0.0642424	0.465928	0.00367343	0.041373	0.92925	-0.0025948	0.0354009	0.941987	-0.0542371	0.0585653	0.360738	0.703964	26893	33.1741	0.556464	32.0642	0.562778	-0.0226534	0.0215023	0.299527
HBZ	prot-a-1317	Sun	Pancreatic cancer	FinnGen R10	IVW	22	0.0142525	0.0369098	0.69939	0.925148	-0.0698904	0.0880955	0.436886	0.0307276	0.0380943	0.419887	0.032483	0.0369062	0.388739	0.108955	0.0758776	0.16575	0.948808	3772.66	39.4701	0.00862015	37.403	0.0104654	0.0441463	0.04199	0.305634
CD177	prot-a-420	Sun	Pancreatic cancer	FinnGen R10	IVW	26	0.00825588	0.0214551	0.700387	0.925148	0.0266318	0.03643	0.471833	0.0089321	0.0298383	0.764673	0.012025	0.0317887	0.708417	-0.0632505	0.0572646	0.27988	0.934349	3316.87	21.6871	0.653744	21.2975	0.621118	-0.0124644	0.0199705	0.538423
THYN1	12424_107_THYN1_THYN1	deCODE	Pancreatic cancer	FinnGen R10	Wald ratio	1	0.284295	0.761226	0.708799	0.926548													0.00129424	45.5411
SPP1	13113_7_SPP1_Osteopontin	deCODE	Pancreatic cancer	FinnGen R10	IVW	5	-0.102125	0.272976	0.708317	0.926548	-0.552705	0.843483	0.55906	-0.150493	0.319777	0.637913	-0.151603	0.409256	0.72984	-0.151603	0.42271	0.737988	0.00838956	297.075	1.10883	0.892869	0.790086	0.851837	0.0384553	0.0681139	0.611823
USP8	13450_49_USP8_UBP8	deCODE	Pancreatic cancer	FinnGen R10	Wald ratio	1	-0.227255	0.612077	0.710426	0.926548													0.00279926	99.2401
REXO2	13590_1_REXO2_ORN	deCODE	Pancreatic cancer	FinnGen R10	IVW	5	-0.0925965	0.249601	0.710654	0.926548	0.547119	0.797639	0.542016	0.0319227	0.298735	0.9149	0.0790763	0.372322	0.842189	-0.0345641	0.448768	0.942306	0.0120972	429.248	2.24917	0.690039	1.53612	0.673959	-0.0688773	0.0815675	0.460451
PKLR	15607_56_PKLR_KPYR	deCODE	Pancreatic cancer	FinnGen R10	IVW	2	0.489768	1.31796	0.710182	0.926548													0.00298453	105.71	7.57787	0.00590892
PDCD6	19488_1_PDCD6_PDCD6	deCODE	Pancreatic cancer	FinnGen R10	IVW	4	0.12154	0.327521	0.71057	0.926548	-0.0263429	1.06298	0.982479	0.229748	0.384389	0.550044	0.242338	0.410271	0.596282	0.295018	0.423766	0.536403	0.0082078	290.375	4.42182	0.219371	4.36848	0.112563	0.0159432	0.102028	0.890174
COLGALT1	5638_23_COLGALT1_GT251	deCODE	Pancreatic cancer	FinnGen R10	IVW	8	0.0681057	0.181701	0.707793	0.926548	0.120207	0.446173	0.796633	0.130189	0.223166	0.559642	0.18079	0.262466	0.513117	0.250972	0.33023	0.472076	0.0209142	742.646	2.18367	0.948979	2.16733	0.903684	-0.00514223	0.0402185	0.902439
H6PD	prot-a-1305	Sun	Pancreatic cancer	FinnGen R10	IVW	13	-0.0181554	0.0487047	0.709324	0.926548	0.187558	0.0906788	0.0629486	0.014467	0.0472775	0.759603	0.0139358	0.0443967	0.758993	-0.00903317	0.0638344	0.889815	0.490517	1788.17	22.1096	0.0363093	13.9591	0.235263	-0.105492	0.0416254	0.0277598
MGAT2	prot-a-1893	Sun	Pancreatic cancer	FinnGen R10	Wald ratio	1	-0.069274	0.184346	0.707078	0.926548													0.0188218	63.2843
ISG15	14151_4_ISG15_UCRP	deCODE	Pancreatic cancer	FinnGen R10	IVW	24	0.0295634	0.0801386	0.7122	0.927873	0.0203451	0.163797	0.902278	0.040855	0.107843	0.704809	0.0575252	0.108578	0.601325	-0.0735494	0.210418	0.729865	0.105847	3821.75	14.9717	0.895646	14.9675	0.863628	0.00156763	0.0242932	0.949131
PRSS27	15535_3_PRSS27_Marapsin	deCODE	Pancreatic cancer	FinnGen R10	IVW	8	0.0758043	0.207814	0.715283	0.928229	-0.248207	0.337636	0.489985	0.0520733	0.160508	0.745614	0.0579275	0.157949	0.724642	0.200834	0.297004	0.520622	0.0307712	1097.26	15.0094	0.0358793	12.1176	0.0593951	0.0475588	0.0397452	0.276599
FIS1	17746_77_FIS1_FIS1	deCODE	Pancreatic cancer	FinnGen R10	IVW	6	0.106579	0.295915	0.718723	0.928229	0.990196	0.348606	0.0468465	0.243295	0.182498	0.182487	0.273712	0.200443	0.230309	0.119068	0.386788	0.770616	0.0189687	675.921	15.4855	0.00847724	4.79747	0.308716	-0.198198	0.0663937	0.04053
HPCAL1	17791_25_HPCAL1_HPCL1	deCODE	Pancreatic cancer	FinnGen R10	IVW	4	0.094107	0.258464	0.715782	0.928229	0.0301455	0.544508	0.960883	0.104149	0.278151	0.708081	0.127208	0.286992	0.687604	-0.246008	0.471859	0.638159	0.0108403	385.508	2.20209	0.531537	2.18213	0.335859	0.00701905	0.0518916	0.904789
IDH1	18338_26_IDH1_IDH	deCODE	Pancreatic cancer	FinnGen R10	IVW	3	0.0869404	0.240633	0.717876	0.928229	0.457001	0.394854	0.453637	0.0593577	0.261943	0.82073	0.269457	0.293841	0.45594	-0.354523	0.438671	0.503837	0.0164444	588.428	1.39808	0.497062	0.000757503	0.978043	-0.0661331	0.0559462	0.447
G3BP1	19266_35_G3BP1_G3BP1	deCODE	Pancreatic cancer	FinnGen R10	Wald ratio	1	-0.200402	0.555632	0.718343	0.928229													0.00196112	69.4617
ADIPOQ	3554_24_ADIPOQ_Adiponectin	deCODE	Pancreatic cancer	FinnGen R10	IVW	21	-0.0313579	0.0857111	0.714473	0.928229	-0.0426071	0.158089	0.79044	0.0617077	0.119425	0.60536	0.0244252	0.122957	0.844544	-0.0214716	0.197518	0.914518	0.107534	3852.06	19.4342	0.493782	19.4268	0.429778	0.00175563	0.0206343	0.933086
ST6GALNAC6	7228_2_ST6GALNAC6_SIA7F	deCODE	Pancreatic cancer	FinnGen R10	IVW	4	0.116873	0.319042	0.714122	0.928229	-1.52156	1.34935	0.376567	0.019099	0.393322	0.961271	0.0413008	0.478255	0.936623	-3.68e-05	0.52843	0.999949	0.00668719	236.823	1.90861	0.59159	0.346914	0.840753	0.17103	0.136859	0.33783
S100A7	7916_10_S100A7_S100A7	deCODE	Pancreatic cancer	FinnGen R10	IVW	28	0.0185596	0.0513512	0.717782	0.928229	0.0737816	0.07706	0.347156	-0.0144898	0.0691727	0.834079	0.0152981	0.0612929	0.804794	-0.0581458	0.112259	0.608703	0.293491	11010.3	16.2858	0.947279	15.3621	0.950348	-0.0160123	0.0166603	0.345354
TPST1	7928_183_TPST1_TPST1	deCODE	Pancreatic cancer	FinnGen R10	IVW	3	0.0347221	0.0952062	0.715332	0.928229	-0.18649	1.15555	0.898137	0.0775838	0.102127	0.447447	0.108598	0.125624	0.478452	0.0845429	0.1403	0.608007	0.05858	2134.47	1.14058	0.565361	1.09997	0.294273	0.0632401	0.329114	0.879145
ASIP	prot-a-187	Sun	Pancreatic cancer	FinnGen R10	IVW	2	-0.0351107	0.0955978	0.713413	0.928229													0.182343	693.388	0.705256	0.401023
PGM1	prot-a-2258	Sun	Pancreatic cancer	FinnGen R10	IVW	2	0.0336109	0.0933591	0.718834	0.928229													0.0578198	196.426	0.000359623	0.98487
SELP	prot-a-2667	Sun	Pancreatic cancer	FinnGen R10	IVW	7	-0.0178201	0.0493151	0.717837	0.928229	-0.128848	0.10457	0.272662	-0.0373206	0.0601839	0.535186	-0.0314709	0.0650646	0.645753	0.0504167	0.0950705	0.614941	0.252381	902.723	4.20485	0.648977	2.75506	0.737685	0.0509315	0.0422994	0.282448
PRKCB	5475_10_PRKCB_PKC_B_II	deCODE	Pancreatic cancer	FinnGen R10	Wald ratio	1	0.213512	0.594409	0.719446	0.928334													0.00236858	83.9684
TMEFF1	15641_20_TMEFF1_TEFF1	deCODE	Pancreatic cancer	FinnGen R10	Wald ratio	1	-0.299665	0.838023	0.720653	0.929208													0.00138793	49.119
CLINT1	11659_31_CLINT1_EPN4	deCODE	Pancreatic cancer	FinnGen R10	IVW	2	0.18497	0.523881	0.724031	0.929444													0.00263618	93.3026	0.117386	0.731887
S100A14	17828_3_S100A14_S100A14	deCODE	Pancreatic cancer	FinnGen R10	IVW	2	-0.280576	0.792967	0.723466	0.929444													0.00497019	176.319	4.62434	0.0315214
GBP2	18891_98_GBP2_GBP2	deCODE	Pancreatic cancer	FinnGen R10	Wald ratio	1	0.225958	0.635175	0.722035	0.929444													0.00107506	38.0325
FAM49B	19176_27_FAM49B_FA49B	deCODE	Pancreatic cancer	FinnGen R10	Wald ratio	1	0.257342	0.722305	0.721632	0.929444													0.00119002	42.1435
LYVE1	3206_4_LYVE1_LYVE1	deCODE	Pancreatic cancer	FinnGen R10	IVW	18	0.0336037	0.0947129	0.722743	0.929444	0.0892113	0.163083	0.591907	0.198105	0.129866	0.127146	0.159896	0.137447	0.260763	-0.083696	0.215224	0.702194	0.063782	2272.14	16.3266	0.50081	16.1487	0.442631	-0.00920955	0.0219355	0.68018
EPHA2	4834_61_EPHA2_Epithelial_cell_kinase	deCODE	Pancreatic cancer	FinnGen R10	IVW	10	-0.0512873	0.145545	0.724552	0.929444	0.110674	0.395013	0.786449	-0.00808521	0.189299	0.965932	0.0470835	0.241462	0.849729	0.0394298	0.272313	0.888063	0.0303841	1080.02	10.8837	0.283762	10.6118	0.224681	-0.0221958	0.049018	0.662714
SPOCK2	5491_12_SPOCK2_Testican_2	deCODE	Pancreatic cancer	FinnGen R10	IVW	8	-0.0467714	0.132636	0.724367	0.929444	0.225311	0.408844	0.601472	-0.00803973	0.165255	0.961198	-0.00798727	0.170208	0.963883	-0.102852	0.221232	0.656114	0.0366787	1310.8	9.23661	0.236112	8.49932	0.203755	-0.0481775	0.0667796	0.497776
POMGNT2	6359_50_POMGNT2_AGO61	deCODE	Pancreatic cancer	FinnGen R10	IVW	21	-0.028518	0.0811972	0.725424	0.929859	-0.251386	0.20434	0.233624	-0.0476521	0.111379	0.66877	-0.063244	0.104503	0.551861	0.0473732	0.212531	0.825873	0.0992457	3590.79	18.0564	0.583693	16.6438	0.613986	0.0453187	0.0381299	0.249267
NT5DC3	9126_171_NT5DC3_NT5D3	deCODE	Pancreatic cancer	FinnGen R10	IVW	9	0.0410045	0.116977	0.725938	0.929859	-0.237908	0.238284	0.351329	0.0541992	0.168669	0.747957	-0.0173149	0.156789	0.914785	-0.0477706	0.294658	0.87523	0.0353143	1258.97	15.2371	0.0546958	11.5072	0.117976	0.0536368	0.0356079	0.175709
LCN2	2836_68_LCN2_Lipocalin_2	deCODE	Pancreatic cancer	FinnGen R10	IVW	2	-0.147569	0.422877	0.727117	0.930688													0.00298251	105.617	1.10641	0.292863
BAG3	prot-a-225	Sun	Pancreatic cancer	FinnGen R10	Wald ratio	1	0.080123	0.230314	0.727926	0.931044													0.011952	39.9067
CLEC12A	prot-a-570	Sun	Pancreatic cancer	FinnGen R10	IVW	27	-0.00821914	0.0236791	0.728512	0.931113	0.00937609	0.079908	0.907531	-0.01327	0.034799	0.702956	0.00794404	0.0371843	0.832494	0.00361342	0.0581905	0.950961	1.19438	4382.11	37.0043	0.0746875	36.922	0.0587278	-0.0111308	0.0471586	0.815333
CPZ	prot-a-649	Sun	Pancreatic cancer	FinnGen R10	Wald ratio	1	0.0628071	0.181668	0.729549	0.931758													0.0189645	63.7733
GALNT13	10908_2_GALNT13_GLT13	deCODE	Pancreatic cancer	FinnGen R10	Wald ratio	1	-0.267031	0.795718	0.737184	0.932509													0.00153029	54.1572
HMHA1	13544_9_HMHA1_HMHA1	deCODE	Pancreatic cancer	FinnGen R10	IVW	3	-0.0902264	0.263446	0.731986	0.932509	0.118894	1.25782	0.940002	-0.164927	0.275742	0.54976	-0.16872	0.287767	0.617027	-0.251861	0.393521	0.587695	0.00999202	355.035	1.85292	0.395953	1.79893	0.179842	-0.0238549	0.137705	0.890801
KIR2DL3	17153_46_KIR2DL3_KI2L3	deCODE	Pancreatic cancer	FinnGen R10	IVW	57	-0.010507	0.0311895	0.73621	0.932509	0.0355686	0.0493943	0.474515	0.0102841	0.0486654	0.832636	0.00735972	0.0460369	0.873562	-0.114565	0.104648	0.278304	0.659579	25704	48.4602	0.752827	47.013	0.769574	-0.0141177	0.0117358	0.234141
RALB	18432_32_RALB_RALB	deCODE	Pancreatic cancer	FinnGen R10	IVW	7	-0.0414355	0.123447	0.737131	0.932509	-0.0349168	0.248832	0.893883	-0.0998358	0.134122	0.456654	-0.131742	0.14475	0.397839	0.350575	0.313897	0.306777	0.0371233	1335.11	4.71433	0.580939	4.71342	0.451845	-0.00109628	0.0363344	0.977097
UBXN2B	18435_40_UBXN2B_UBX2B	deCODE	Pancreatic cancer	FinnGen R10	Wald ratio	1	0.271625	0.797572	0.733431	0.932509													0.000974564	34.4923
LSAMP	2999_6_LSAMP_LSAMP	deCODE	Pancreatic cancer	FinnGen R10	IVW	11	-0.0515406	0.149944	0.731048	0.932509	0.35526	0.304878	0.27387	-0.0717899	0.191836	0.708237	-0.0800115	0.195624	0.691157	-0.213921	0.319901	0.51882	0.0318802	1133.27	9.24583	0.508944	6.89741	0.6478	-0.0539609	0.0352121	0.159774
DCTPP1	4314_12_DCTPP1_XTP3A	deCODE	Pancreatic cancer	FinnGen R10	Wald ratio	1	0.244356	0.727953	0.737115	0.932509													0.00128826	45.6221
PSAP	6207_10_PSAP_prosaposin	deCODE	Pancreatic cancer	FinnGen R10	IVW	34	-0.0192752	0.0576025	0.737908	0.932509	-0.0137079	0.118106	0.908327	-0.00416683	0.0827031	0.959817	-0.00154239	0.0816632	0.985045	-0.0312714	0.14121	0.826104	0.19145	6896.29	23.1838	0.897968	23.1808	0.872517	-0.00103768	0.0192181	0.957275
MATN4	7083_74_MATN4_MATN4	deCODE	Pancreatic cancer	FinnGen R10	IVW	9	0.0324008	0.0962557	0.73641	0.932509	0.307322	0.191301	0.152203	0.0938648	0.117732	0.425292	0.115698	0.115243	0.344801	0.150548	0.171658	0.40604	0.0518365	1857.92	9.7153	0.285579	6.94987	0.434118	-0.0552734	0.033238	0.140271
MSMP	8080_24_MSMP_PSMP	deCODE	Pancreatic cancer	FinnGen R10	Wald ratio	1	0.191998	0.574266	0.738125	0.932509													0.00189491	67.1085
ITIH2	9326_33_ITIH2_ITI_heavy_chain_H2	deCODE	Pancreatic cancer	FinnGen R10	IVW	29	0.0149467	0.0446317	0.737708	0.932509	-0.00380045	0.058544	0.948719	-0.0283109	0.0582478	0.626937	-0.0169352	0.0524928	0.74938	0.0126245	0.111444	0.910616	0.291592	10987.1	13.016	0.992828	12.7712	0.99063	0.00633716	0.012807	0.62473
GFRA1	prot-a-1201	Sun	Pancreatic cancer	FinnGen R10	IVW	2	-0.0420611	0.123093	0.732576	0.932509													0.0403786	136.514	3.4287	0.0640724
B4GALT6	prot-a-220	Sun	Pancreatic cancer	FinnGen R10	IVW	5	0.0255267	0.0750154	0.733641	0.932509	-0.0142585	0.118451	0.911796	0.0234542	0.0872463	0.788063	0.0114715	0.102692	0.916436	-0.0393229	0.111545	0.742232	0.143305	508.246	2.0194	0.732191	1.83104	0.608204	0.0166306	0.0383189	0.693603
BPIFB1	prot-a-268	Sun	Pancreatic cancer	FinnGen R10	IVW	6	-0.0211569	0.0616777	0.731581	0.932509	0.191837	0.202334	0.396755	-0.063593	0.0712589	0.372167	-0.061435	0.0796353	0.475297	-0.0279802	0.118071	0.822077	0.176164	617.373	7.06108	0.216137	5.36365	0.251977	-0.0760476	0.0675911	0.323484
APOB	prot-c-2797_56_2	Suhre	Pancreatic cancer	FinnGen R10	Wald ratio	1	-0.0399321	0.117912	0.734866	0.932509													0.0458904	47.809
NUCB1	10451_11_NUCB1_NUCB1	deCODE	Pancreatic cancer	FinnGen R10	IVW	9	0.0557	0.169157	0.741945	0.93385	0.145953	0.377497	0.710512	-0.148545	0.22597	0.510946	-0.17252	0.282069	0.557765	-0.120082	0.368127	0.752645	0.0260502	925.533	5.24483	0.731116	5.17331	0.638823	-0.0102423	0.0382983	0.796843
CKMT2	18197_97_CKMT2_KCRS	deCODE	Pancreatic cancer	FinnGen R10	Wald ratio	1	-0.210248	0.639193	0.74221	0.93385													0.000950231	33.6103
MTHFD2	18321_38_MTHFD2_MTDC	deCODE	Pancreatic cancer	FinnGen R10	IVW	2	-0.191496	0.582261	0.742244	0.93385													0.00239302	84.6935	0.705464	0.400954
GMDS	18337_4_GMDS_GMDS	deCODE	Pancreatic cancer	FinnGen R10	Wald ratio	1	0.252391	0.767002	0.742109	0.93385													0.00117626	41.599
CLEC11A	4500_50_CLEC11A_SCGF_alpha	deCODE	Pancreatic cancer	FinnGen R10	IVW	18	-0.029084	0.0884836	0.742387	0.93385	0.106878	0.118439	0.380235	0.0146426	0.107389	0.891544	-0.0117507	0.108271	0.914845	-0.0994577	0.248831	0.694355	0.0916026	3349.81	18.6545	0.348719	15.6722	0.47606	-0.0319151	0.0184808	0.103433
DNAJB12	8006_12_DNAJB12_DJB12	deCODE	Pancreatic cancer	FinnGen R10	Wald ratio	1	-0.141809	0.429224	0.741109	0.93385													0.00307552	109.12
CD6	GCST90274774	Zhao	Pancreatic cancer	FinnGen R10	IVW	37	0.0133677	0.0413234	0.746324	0.934774	-0.0441427	0.0914046	0.632147	0.004627	0.0591126	0.93761	0.00350948	0.0563646	0.950697	-0.0386379	0.0866406	0.6583	0.468792	6969.97	13.2616	0.999808	12.764	0.999792	0.0168198	0.0238447	0.485237
LYPD3	13107_9_LYPD3_LYPD3	deCODE	Pancreatic cancer	FinnGen R10	IVW	4	-0.0697109	0.215346	0.746154	0.934774	0.757194	0.555168	0.305813	-0.0337588	0.253899	0.894224	0.0896916	0.27972	0.769515	-0.317771	0.422424	0.50654	0.0141262	501.851	3.72156	0.293143	1.11012	0.574037	-0.0867427	0.0536776	0.247474
CMPK1	18243_9_CMPK1_Cytidylate_kinase	deCODE	Pancreatic cancer	FinnGen R10	IVW	2	-0.117018	0.360779	0.745674	0.934774													0.00489909	173.743	0.684232	0.408133
MAPK8	3825_18_MAPK8_MK08	deCODE	Pancreatic cancer	FinnGen R10	Wald ratio	1	-0.213979	0.657748	0.744939	0.934774													0.00131031	46.3751
SERPINA9	7266_4_SERPINA9_SPA9	deCODE	Pancreatic cancer	FinnGen R10	IVW	23	0.0305109	0.0933593	0.74381	0.934774	0.0502496	0.232594	0.831041	-0.0746136	0.13319	0.57534	-0.0178087	0.136329	0.897255	-0.169354	0.194031	0.392188	0.0735348	2618.81	15.7624	0.827502	15.7538	0.783322	-0.00286929	0.0309675	0.927056
TPM4	9863_1_TPM4_Tropomyosin_4	deCODE	Pancreatic cancer	FinnGen R10	Wald ratio	1	0.27338	0.845049	0.746311	0.934774													0.00221709	78.5728
TIMD4	15449_33_TIMD4_TIM_4	deCODE	Pancreatic cancer	FinnGen R10	IVW	16	0.0321764	0.100629	0.749155	0.935054	0.0883883	0.240114	0.718297	0.0708502	0.139374	0.61121	0.110954	0.143243	0.450623	-0.235447	0.248534	0.358477	0.0612262	2193.73	12.8437	0.614369	12.7772	0.544136	-0.0102965	0.0399334	0.800281
SLITRK1	15539_15_SLITRK1_SLIK1	deCODE	Pancreatic cancer	FinnGen R10	Wald ratio	1	-0.206078	0.648945	0.75082	0.935054													0.00174765	61.898
IGFBP1	2771_35_IGFBP1_IGFBP_1	deCODE	Pancreatic cancer	FinnGen R10	IVW	2	0.120279	0.378373	0.750572	0.935054													0.00413139	146.363	0.0813173	0.77552
FCGR2B	3310_62_FCGR2B_FCG2B	deCODE	Pancreatic cancer	FinnGen R10	IVW	32	0.00682515	0.0212777	0.748388	0.935054	-0.0124723	0.0598132	0.836231	0.00117913	0.0293632	0.967968	0.000245132	0.029849	0.9935	-0.0196831	0.0398647	0.624965	1.59981	66460.9	29.8877	0.523103	29.7685	0.477555	0.010854	0.0314416	0.732345
CHST15	4469_78_CHST15_ST4S6	deCODE	Pancreatic cancer	FinnGen R10	IVW	3	0.0885046	0.27861	0.750739	0.935054	1.56779	1.91013	0.562462	0.0722786	0.307261	0.814026	0.259801	0.350974	0.536264	-0.084751	0.405211	0.853698	0.00820758	291.216	0.675391	0.713412	0.0625916	0.802446	-0.126036	0.161003	0.577174
RNASE4	5644_60_RNASE4_RNAS4	deCODE	Pancreatic cancer	FinnGen R10	IVW	30	-0.0202169	0.0631673	0.748928	0.935054	-0.0133637	0.118094	0.91071	-0.0157193	0.0987712	0.873551	-0.00426079	0.0874507	0.961475	-0.2529	0.182101	0.175471	0.148761	5352.94	28.5026	0.491181	28.4977	0.438322	-0.00122649	0.0177935	0.945536
SIGLEC12	prot-a-2725	Sun	Pancreatic cancer	FinnGen R10	IVW	18	-0.00977311	0.0305783	0.749264	0.935054	-0.01492	0.0558739	0.792858	0.00844208	0.0399849	0.832784	0.0145042	0.040994	0.727829	0.0471526	0.0820832	0.573188	0.692538	2865.46	20.155	0.266376	20.1379	0.214073	0.002389	0.020471	0.908549
CSF1	prot-b-15	Folkersen_1	Pancreatic cancer	FinnGen R10	IVW	2	-0.0408327	0.128371	0.750421	0.935054													0.040582	141.065	2.27266	0.131674
ENO2	10339_48_ENO2_NSE	deCODE	Pancreatic cancer	FinnGen R10	Wald ratio	1	-0.0870342	0.276564	0.752991	0.937091													0.00910712	325.125
UBLCP1	19124_9_UBLCP1_UBCP1	deCODE	Pancreatic cancer	FinnGen R10	IVW	5	-0.11498	0.366544	0.753758	0.93738	0.155716	0.574522	0.803943	-0.0595448	0.242482	0.80602	-0.17167	0.271219	0.561142	0.14694	0.426248	0.74766	0.0232875	832.435	12.6099	0.0133478	11.0505	0.0114558	-0.0415908	0.0639221	0.561662
PMM2	17794_6_PMM2_Phosphomannomutase_2	deCODE	Pancreatic cancer	FinnGen R10	IVW	14	-0.0355716	0.113969	0.754953	0.938087	-0.0336631	0.219819	0.880833	0.03325	0.151501	0.826283	0.0670987	0.196492	0.738196	0.021185	0.245039	0.932422	0.0488837	1738.71	5.09562	0.973027	5.09552	0.954712	-0.000275919	0.0271756	0.992066
AOC2	6434_18_AOC2_Amine_oxidase	deCODE	Pancreatic cancer	FinnGen R10	Wald ratio	1	0.201462	0.646686	0.755398	0.938087													0.00189934	67.3017
EPHB4	15530_33_EPHB4_EphB4	deCODE	Pancreatic cancer	FinnGen R10	IVW	6	0.0698312	0.22472	0.755992	0.938159	-0.459584	1.06737	0.688963	0.540112	0.304853	0.076442	0.520397	0.303044	0.146584	-0.608128	0.697353	0.423071	0.0127503	452.567	9.58225	0.0879752	8.96969	0.0618615	0.0498854	0.0954462	0.628827
IDI2	17832_12_IDI2_IDI2	deCODE	Pancreatic cancer	FinnGen R10	IVW	5	-0.0626888	0.203062	0.757536	0.938863	-0.243834	0.441144	0.618964	-0.132631	0.240472	0.581262	-0.183471	0.32513	0.602689	-0.177748	0.329205	0.6179	0.0165017	583.016	1.03314	0.90473	0.81919	0.844872	0.0219831	0.0475266	0.675176
EPHA1	3431_54_EPHA1_EphA1	deCODE	Pancreatic cancer	FinnGen R10	IVW	32	-0.0102677	0.0332726	0.757632	0.938863	-0.0161747	0.0530263	0.762448	0.0226598	0.0460065	0.622341	0.000541796	0.043074	0.990045	-0.086715	0.0824484	0.301045	0.485048	19074.8	31.1514	0.4586	31.1297	0.409053	0.00214764	0.0148266	0.885798
SPINK7	10974_20_SPINK7_ISK7	deCODE	Pancreatic cancer	FinnGen R10	IVW	3	0.0736657	0.242186	0.760998	0.939271	0.465598	1.12162	0.749512	0.12584	0.265036	0.634927	0.133701	0.27617	0.676122	0.154919	0.35372	0.704169	0.0104761	372.124	0.454116	0.796875	0.32604	0.568	-0.0435201	0.121606	0.78121
PTGES2	18458_4_PTGES2_PGES2	deCODE	Pancreatic cancer	FinnGen R10	Wald ratio	1	0.181773	0.597395	0.760917	0.939271													0.00285853	101.347
NAP1L4	19188_21_NAP1L4_NAP2L	deCODE	Pancreatic cancer	FinnGen R10	IVW	4	-0.0583827	0.192024	0.761098	0.939271	-0.0261826	0.45021	0.958912	-0.0585778	0.208198	0.778437	-0.0698757	0.198579	0.748195	0.000452077	0.264933	0.998746	0.014056	500.589	1.60443	0.658385	1.59818	0.449738	-0.0048816	0.0617332	0.944172
FCGR3B	3311_27_FCGR3B_FCG3B	deCODE	Pancreatic cancer	FinnGen R10	IVW	16	-0.0208542	0.0686146	0.761179	0.939271	0.115027	0.140455	0.426529	0.00472463	0.0867302	0.956557	0.0126754	0.0815167	0.878504	0.00348466	0.14188	0.980729	0.14596	5388.89	18.6949	0.227892	17.0836	0.251749	-0.0352746	0.030697	0.26976
FAM20A	prot-a-1045	Sun	Pancreatic cancer	FinnGen R10	IVW	2	-0.0371291	0.121491	0.7599	0.939271													0.032687	109.978	0.407115	0.523437
EDAR	prot-c-2977_7_2	Suhre	Pancreatic cancer	FinnGen R10	IVW	2	-0.0163954	0.0534446	0.759015	0.939271													0.162269	175.81	0.938738	0.332603
CCL20	GCST90274766	Zhao	Pancreatic cancer	FinnGen R10	Wald ratio	1	-0.126001	0.424105	0.766391	0.939385													0.00435939	62.5466
STX8	10903_50_STX8_STX8	deCODE	Pancreatic cancer	FinnGen R10	Wald ratio	1	0.187229	0.633173	0.76746	0.939385													0.00154697	54.7809
SHMT1	12334_25_SHMT1_cSHMT	deCODE	Pancreatic cancer	FinnGen R10	IVW	16	-0.0128365	0.0437403	0.769162	0.939385	-0.112554	0.132966	0.411517	-0.0181183	0.0571533	0.751234	-0.0175629	0.0537927	0.748563	0.0742831	0.120796	0.547807	0.357886	14130.9	16.0046	0.381749	15.3071	0.357489	0.0461733	0.0578118	0.437814
DARS	12675_14_DARS_SYDC	deCODE	Pancreatic cancer	FinnGen R10	Wald ratio	1	0.131735	0.435692	0.76238	0.939385													0.00193954	68.7541
EHBP1	12813_18_EHBP1_EHBP1	deCODE	Pancreatic cancer	FinnGen R10	Wald ratio	1	-0.264901	0.884368	0.76453	0.939385													0.00103096	36.4705
GRHPR	18295_102_GRHPR_GRHPR	deCODE	Pancreatic cancer	FinnGen R10	IVW	17	0.0365172	0.124491	0.769268	0.939385	0.0612447	0.314665	0.848291	0.0249286	0.171983	0.884752	0.0340105	0.196691	0.864888	0.202213	0.275442	0.473486	0.0398042	1412.34	7.75779	0.955752	7.75047	0.933397	-0.00290876	0.0339949	0.932944
CCL18	3044_3_CCL18_PARC	deCODE	Pancreatic cancer	FinnGen R10	IVW	26	0.012528	0.0423643	0.767443	0.939385	-0.029655	0.0629393	0.641775	0.00331118	0.0529531	0.95014	-0.00737769	0.0484644	0.880228	-0.0686027	0.127813	0.596191	0.257879	9733.64	28.3043	0.294036	27.2537	0.292767	0.0165745	0.0172316	0.34571
ESM1	3805_16_ESM1_Endocan	deCODE	Pancreatic cancer	FinnGen R10	IVW	8	-0.0485913	0.16591	0.769616	0.939385	0.216485	0.541637	0.703227	-0.0784185	0.206367	0.703948	-0.0840162	0.214979	0.707559	0.0148279	0.265159	0.956968	0.0251351	893.387	1.90126	0.965103	1.63695	0.949884	-0.0300042	0.0583612	0.625553
PRDX1	3855_56_PRDX1_Peroxiredoxin_1	deCODE	Pancreatic cancer	FinnGen R10	IVW	3	-0.0557273	0.191763	0.771353	0.939385	0.107397	0.360173	0.815515	-0.00241859	0.198004	0.990254	0.014312	0.23325	0.956653	-0.0098732	0.277465	0.974847	0.0116834	414.85	0.974145	0.614422	0.687871	0.406889	-0.0331434	0.0619449	0.687235
UBE2N	3905_62_UBE2N_UBE2N	deCODE	Pancreatic cancer	FinnGen R10	Wald ratio	1	0.214361	0.739847	0.772017	0.939385													0.00106376	37.6601
PLXNC1	4564_2_PLXNC1_PLXC1	deCODE	Pancreatic cancer	FinnGen R10	IVW	53	-0.0087349	0.0302187	0.772539	0.939385	-0.0380173	0.0425501	0.375801	-0.0527736	0.0446614	0.23735	-0.0300241	0.0383564	0.437314	-0.0157366	0.0796856	0.844219	0.533802	19829.5	51.8993	0.477846	50.9437	0.475877	0.0108486	0.011098	0.332923
CPNE1	5346_24_CPNE1_CPNE1	deCODE	Pancreatic cancer	FinnGen R10	IVW	11	0.0147736	0.0497985	0.76672	0.939385	-0.0178686	0.096757	0.857578	-0.0195209	0.0643681	0.761684	-0.00470224	0.06707	0.945489	-0.00876597	0.114639	0.940557	0.321758	12162.2	10.2585	0.418114	10.0773	0.344261	0.0150512	0.0374175	0.696886
SCGB3A1	6252_62_SCGB3A1_Secretoglobin_family_3A_member_1	deCODE	Pancreatic cancer	FinnGen R10	IVW	7	0.0531654	0.177823	0.764956	0.939385	0.210264	0.430371	0.645822	-0.0390761	0.221521	0.859981	-0.0237249	0.234525	0.922718	-0.0237249	0.290174	0.937496	0.0204729	726.482	8.90473	0.179007	8.58127	0.126977	-0.020541	0.0473152	0.682287
OAF	6414_8_OAF_OAF	deCODE	Pancreatic cancer	FinnGen R10	IVW	27	-0.0154301	0.0532994	0.772199	0.939385	-0.161643	0.101968	0.125484	-0.0676908	0.0774489	0.382115	-0.0414355	0.0697748	0.557747	-0.0294382	0.110026	0.791151	0.218548	7913.73	18.771	0.845951	15.942	0.916546	0.0395184	0.0234953	0.105025
IGLL1	6485_59_IGLL1_IGLL1	deCODE	Pancreatic cancer	FinnGen R10	IVW	29	-0.0173073	0.0580179	0.765467	0.939385	-0.0754512	0.079155	0.348941	-0.0709708	0.0881766	0.420894	-0.0855933	0.0835588	0.31444	-0.00430935	0.16639	0.979522	0.213612	7830.62	28.1283	0.457666	26.9623	0.465831	0.0178661	0.0165456	0.289778
DNAJB11	7110_2_DNAJB11_DJB11	deCODE	Pancreatic cancer	FinnGen R10	IVW	6	-0.0706265	0.243099	0.771414	0.939385	-0.686248	0.494151	0.237237	-0.243228	0.303132	0.422332	-0.404187	0.349667	0.299943	-0.464425	0.532509	0.423024	0.0133927	475.87	7.11519	0.212214	4.62403	0.328092	0.0582259	0.039664	0.216022
ITIH5	8233_2_ITIH5_ITIH5	deCODE	Pancreatic cancer	FinnGen R10	IVW	50	0.0131852	0.0449479	0.769259	0.939385	0.000630096	0.0975135	0.994871	-0.017989	0.0641425	0.779129	0.0084531	0.0769143	0.912935	-0.0175456	0.113695	0.87799	0.320819	11512.4	39.7498	0.824369	39.7288	0.796469	0.0025281	0.0174251	0.885252
GGH	prot-a-1207	Sun	Pancreatic cancer	FinnGen R10	IVW	5	-0.0159769	0.0538876	0.76686	0.939385	-0.110025	0.105671	0.374314	-0.000400436	0.0632706	0.99495	0.00177616	0.0626371	0.978736	-0.0122221	0.092789	0.901566	0.209554	737.17	3.86971	0.423926	2.79921	0.42363	0.045775	0.0442421	0.376922
ACP5	prot-a-20	Sun	Pancreatic cancer	FinnGen R10	IVW	6	-0.0195963	0.0673671	0.771137	0.939385	0.0232805	0.175287	0.900754	-0.0894387	0.0853615	0.294747	0.116426	0.098073	0.288494	-0.189448	0.168559	0.31209	0.148898	511.349	5.68107	0.338499	5.57604	0.233126	-0.0139986	0.0509972	0.797296
TNXB	prot-a-3071	Sun	Pancreatic cancer	FinnGen R10	IVW	9	-0.0153229	0.0514201	0.765707	0.939385	0.00522013	0.0804632	0.950087	-0.0275457	0.0480609	0.566548	-0.0446747	0.0499282	0.397027	0.0321344	0.0786832	0.693691	0.438447	1588.42	16.6663	0.0337778	16.3844	0.0218277	-0.012733	0.0366885	0.738748
CST6	prot-c-3303_23_2	Suhre	Pancreatic cancer	FinnGen R10	Wald ratio	1	0.0405563	0.139775	0.771698	0.939385													0.0350822	35.9941
TEK	GCST90012013	Folkersen_2	Pancreatic cancer	FinnGen R10	IVW	23	0.0213077	0.0744807	0.774814	0.940194	-0.0442053	0.128629	0.734515	0.0169401	0.101235	0.867107	0.0250295	0.117382	0.83311	0.0408695	0.16291	0.804242	0.160859	3071.64	16.0571	0.813042	15.6668	0.788068	0.0114702	0.0183612	0.538898
C2	3186_2_C2_C2	deCODE	Pancreatic cancer	FinnGen R10	IVW	8	-0.0740871	0.258571	0.774476	0.940194	-1.08699	1.09625	0.359704	0.0206821	0.232691	0.929176	-0.0105553	0.247248	0.96714	-0.386053	0.378787	0.342042	0.0305431	1089.27	15.6269	0.0287527	13.5792	0.0347062	0.125338	0.131771	0.378238
STC1	4930_21_STC1_Stanniocalcin_1	deCODE	Pancreatic cancer	FinnGen R10	IVW	6	0.134673	0.468978	0.773987	0.940194	0.215371	1.20979	0.867357	-0.25366	0.379092	0.503416	-0.41599	0.415667	0.362876	-0.41599	0.532	0.469643	0.0102681	363.845	13.7317	0.0174064	13.713	0.00826984	-0.00706506	0.0954669	0.944559
TNFRSF9	GCST90274841	Zhao	Pancreatic cancer	FinnGen R10	IVW	3	-0.05302	0.192463	0.782946	0.943012	-1.99944	0.943202	0.280608	0.0334057	0.229992	0.884516	0.073848	0.249344	0.795023	0.065305	0.313373	0.854217	0.0185284	219.682	5.36721	0.0683166	0.923597	0.336532	0.271532	0.128811	0.281989
HMBS	11530_37_HMBS_HEM3	deCODE	Pancreatic cancer	FinnGen R10	IVW	2	-0.153398	0.550283	0.780427	0.943012													0.00251363	89.0175	0.163609	0.685855
KLC1	12656_1_KLC1_KLC1	deCODE	Pancreatic cancer	FinnGen R10	IVW	2	0.100816	0.358262	0.778402	0.943012													0.00477444	168.673	0.34151	0.558959
ANXA5	14158_17_ANXA5_Annexin_V	deCODE	Pancreatic cancer	FinnGen R10	IVW	3	0.0604697	0.217833	0.781322	0.943012	0.484481	1.02098	0.717938	0.183963	0.236185	0.436041	0.1857	0.248307	0.532522	0.1857	0.282953	0.579052	0.015759	561.075	4.26821	0.11835	3.54029	0.0598949	-0.0647252	0.142742	0.728983
HDGF	16758_96_HDGF_HDGF	deCODE	Pancreatic cancer	FinnGen R10	Wald ratio	1	-0.135234	0.492152	0.783484	0.943012													0.00235732	83.5494
GOLM1	17456_53_GOLM1_GOLM1	deCODE	Pancreatic cancer	FinnGen R10	IVW	7	-0.038815	0.141193	0.783387	0.943012	-0.144059	0.234572	0.565991	-0.015981	0.167722	0.92409	-0.00851765	0.169642	0.961585	0.00208254	0.258807	0.993841	0.0389976	1400.18	1.69624	0.945411	1.38058	0.926426	0.0168793	0.0300429	0.598475
NTN4	3327_27_NTN4_NET4	deCODE	Pancreatic cancer	FinnGen R10	IVW	16	-0.0324275	0.117078	0.7818	0.943012	0.120538	0.198562	0.553534	-0.0902462	0.129006	0.484208	0.0303612	0.137336	0.828017	-0.0464195	0.226279	0.840218	0.0586519	2089.14	25.25	0.0466846	23.7048	0.0497246	-0.0284862	0.0298192	0.355632
AGER	4125_52_AGER_sRAGE	deCODE	Pancreatic cancer	FinnGen R10	IVW	5	-0.0233267	0.083514	0.780004	0.943012	-0.0480619	0.14421	0.760859	-0.0259608	0.0925057	0.778986	-0.0167647	0.0942139	0.867416	0.0424462	0.166434	0.811273	0.0689921	2530.28	4.91033	0.296623	4.80837	0.186379	0.00839471	0.0332833	0.817164
ISOC1	9816_37_ISOC1_ISOC1	deCODE	Pancreatic cancer	FinnGen R10	IVW	9	-0.0437563	0.158716	0.782786	0.943012	-0.44953	0.430299	0.330894	-0.123973	0.198603	0.532479	-0.118876	0.223494	0.609244	0.0121669	0.297309	0.96836	0.0266088	947.098	7.67027	0.466323	6.64098	0.467192	0.0451228	0.0444761	0.344102
FAH	prot-a-1018	Sun	Pancreatic cancer	FinnGen R10	IVW	3	-0.0152231	0.0554309	0.7836	0.943012	-0.0104843	0.0720377	0.907993	-0.0135799	0.0566981	0.810708	-0.0133896	0.0601812	0.844588	-0.0142656	0.0785744	0.872666	0.17438	660.819	0.0194397	0.990327	0.00883153	0.925128	-0.00405726	0.0393923	0.934661
OAS1	prot-a-2136	Sun	Pancreatic cancer	FinnGen R10	Wald ratio	1	-0.0405191	0.147272	0.783216	0.943012													0.0330238	112.666
SERPINF1	prot-a-2699	Sun	Pancreatic cancer	FinnGen R10	IVW	5	-0.0182075	0.0660044	0.782661	0.943012	-0.159086	0.305134	0.638155	-0.0512839	0.0723249	0.478277	-0.0554708	0.0789625	0.5211	-0.0372762	0.128084	0.785496	0.150647	529.12	1.88155	0.757534	1.65793	0.646328	0.0559091	0.118229	0.66857
ECI2	12859_33_ECI2_PECI	deCODE	Pancreatic cancer	FinnGen R10	IVW	32	0.021291	0.0777793	0.784287	0.943191	-0.061442	0.168549	0.718015	-0.00656932	0.098732	0.94695	0.0651001	0.0927188	0.487841	0.0651001	0.160053	0.686994	0.170355	6137.75	46.8696	0.0336653	46.3933	0.028492	0.0168877	0.0304279	0.583005
ACP1	3858_5_ACP1_PPAC	deCODE	Pancreatic cancer	FinnGen R10	IVW	45	-0.00704811	0.0258533	0.785145	0.943576	-0.013296	0.0441032	0.764506	-0.029173	0.0412908	0.479862	-0.0347979	0.0323326	0.287682	-0.0347979	0.0598829	0.564138	0.953841	39936.9	38.5437	0.703912	38.5131	0.666094	0.00291425	0.0166663	0.862011
PLD3	10948_14_PLD3_PLD3	deCODE	Pancreatic cancer	FinnGen R10	Wald ratio	1	-0.224713	0.83771	0.788509	0.944536													0.00151321	53.5928
FGR	3810_50_FGR_FGR	deCODE	Pancreatic cancer	FinnGen R10	IVW	5	0.0553321	0.205345	0.787576	0.944536	-0.0259139	0.410689	0.953657	0.0245818	0.232696	0.915869	-0.0231671	0.260754	0.933475	0.235872	0.386136	0.574304	0.0204405	727.368	2.43296	0.656678	2.38078	0.497222	0.0134998	0.0590974	0.833995
EPHA10	5076_53_EPHA10_EPHAA	deCODE	Pancreatic cancer	FinnGen R10	IVW	2	0.118866	0.443406	0.788642	0.944536													0.00344194	122.009	0.291515	0.589251
DEFB1	6629_3_DEFB1_HBD_1	deCODE	Pancreatic cancer	FinnGen R10	IVW	46	0.017208	0.0640717	0.788258	0.944536	0.0797173	0.153087	0.605164	0.0548731	0.0963631	0.569057	0.040695	0.118227	0.732291	-0.0346663	0.15652	0.825719	0.166514	5939.13	39.2738	0.712316	39.0717	0.682442	-0.00915855	0.0203705	0.655207
IL18RAP	prot-c-2993_1_2	Suhre	Pancreatic cancer	FinnGen R10	Wald ratio	1	0.0209436	0.0773789	0.786651	0.944536													0.106471	118.204
LY75	16620_26_LY75_LY75	deCODE	Pancreatic cancer	FinnGen R10	IVW	27	0.00744527	0.0282253	0.79195	0.946555	-0.0109267	0.0850903	0.898849	6.9e-05	0.0388235	0.998583	0.0105235	0.038574	0.787152	0.00231559	0.0610441	0.970031	0.904855	35978.7	19.8247	0.799789	19.7723	0.758663	0.00965391	0.0421808	0.820832
CST1	5459_33_CST1_CYTN	deCODE	Pancreatic cancer	FinnGen R10	IVW	28	0.0128451	0.0486935	0.791938	0.946555	-0.0190102	0.0934625	0.840406	0.0444767	0.0656181	0.497891	0.0515882	0.0564776	0.369103	0.0751676	0.103224	0.472761	0.306963	11307.8	26.1534	0.510098	25.994	0.463436	0.009341	0.0233929	0.692926
FABP1	prot-a-1011	Sun	Pancreatic cancer	FinnGen R10	Wald ratio	1	0.049292	0.186334	0.791367	0.946555													0.0153315	51.3661
STAT3	10346_5_STAT3_STAT3	deCODE	Pancreatic cancer	FinnGen R10	IVW	8	0.0438747	0.166947	0.7927	0.946807	0.335743	0.818516	0.695914	0.049749	0.203957	0.807294	0.0992392	0.210997	0.652418	0.304455	0.300277	0.344381	0.0246045	875.983	10.2499	0.174847	10.0217	0.123742	-0.0345788	0.0935429	0.724334
CYB5R2	19143_38_CYB5R2_NB5R2	deCODE	Pancreatic cancer	FinnGen R10	IVW	18	-0.0216219	0.0825429	0.793362	0.94695	-0.0301308	0.216146	0.890874	-0.0619098	0.113913	0.586796	-0.0764842	0.12085	0.535231	-0.11277	0.155825	0.479093	0.0935673	3343.23	10.1694	0.896355	10.1676	0.85773	0.00129814	0.0304767	0.966552
BPNT1	17814_8_BPNT1_BPNT1	deCODE	Pancreatic cancer	FinnGen R10	Wald ratio	1	0.165369	0.633579	0.794087	0.947002													0.0015017	53.1695
ANXA7	18244_1_ANXA7_ANXA7	deCODE	Pancreatic cancer	FinnGen R10	Wald ratio	1	0.129941	0.499945	0.794933	0.947002													0.00358985	127.423
SBDS	3866_7_SBDS_SBDS	deCODE	Pancreatic cancer	FinnGen R10	Wald ratio	1	-0.140742	0.543225	0.795568	0.947002													0.00652211	232.096
C4B	prot-c-2182_54_1	Suhre	Pancreatic cancer	FinnGen R10	IVW	3	0.0156067	0.060084	0.795059	0.947002	0.079933	0.254642	0.806364	0.00101057	0.0669247	0.987952	-0.00991095	0.0725982	0.903914	-0.0126955	0.0904671	0.901255	0.187837	204.166	0.719756	0.697761	0.65218	0.419334	-0.0297049	0.114269	0.838091
ZYX	13632_10_ZYX_Zyxin	deCODE	Pancreatic cancer	FinnGen R10	IVW	2	0.0994649	0.38705	0.797193	0.947705													0.00433248	153.584	0.864504	0.352481
RETN	3046_31_RETN_resistin	deCODE	Pancreatic cancer	FinnGen R10	IVW	28	-0.0200267	0.0779497	0.797241	0.947705	-0.0860355	0.140638	0.546015	-0.0771988	0.114328	0.499524	-0.0622191	0.122034	0.614299	0.342781	0.199954	0.097933	0.137308	4932.43	26.0253	0.517194	25.7074	0.479277	0.00943619	0.016734	0.57766
MMP3	prot-b-25	Folkersen_1	Pancreatic cancer	FinnGen R10	IVW	17	-0.00828693	0.0323644	0.797912	0.947858	-0.0467523	0.0806858	0.570895	-0.0247686	0.0457816	0.588496	-0.0310365	0.0593363	0.6081	-0.0456685	0.0689096	0.516937	0.579249	2061.96	17.9643	0.325991	17.6348	0.282352	0.0168596	0.0318451	0.604258
UXS1	8258_22_UXS1_UXS1	deCODE	Pancreatic cancer	FinnGen R10	IVW	3	-0.0850452	0.336028	0.800199	0.948909	-3.67607	1.59835	0.261103	-0.00849259	0.453851	0.985071	0.0579443	0.567451	0.927983	0.0837011	0.62068	0.905074	0.00553693	196.234	5.34884	0.0689468	0.0677143	0.794694	0.261858	0.113947	0.261291
LRPAP1	prot-a-1781	Sun	Pancreatic cancer	FinnGen R10	IVW	2	-0.0369003	0.145688	0.800049	0.948909													0.0394113	133.285	0.701282	0.402353
CD33	prot-a-439	Sun	Pancreatic cancer	FinnGen R10	IVW	25	-0.00643312	0.0254474	0.800422	0.948909	-0.0364837	0.0520248	0.490166	-0.00147163	0.0356439	0.967067	-0.00450466	0.0327466	0.891735	-0.0146001	0.0609095	0.812597	1.05946	4421.76	21.0049	0.638434	20.5664	0.607551	0.0160869	0.0242912	0.514391
CD300C	5066_134_CD300C_CLM6	deCODE	Pancreatic cancer	FinnGen R10	IVW	12	-0.0280012	0.112213	0.802946	0.951257	-0.0212858	0.166922	0.901057	-0.0206141	0.139999	0.882939	-0.0257521	0.154011	0.87024	-0.0893857	0.212787	0.682521	0.058396	2101.55	4.1425	0.965561	4.13955	0.940832	-0.00147033	0.0270572	0.957733
CCL19	GCST90274765	Zhao	Pancreatic cancer	FinnGen R10	Wald ratio	1	0.082849	0.334408	0.804329	0.951568													0.00504004	74.6209
ANGPTL3	10391_1_ANGPTL3_ANGL3	deCODE	Pancreatic cancer	FinnGen R10	IVW	10	0.0293293	0.120757	0.808099	0.951568	0.261375	0.248095	0.322875	0.048075	0.155642	0.757412	0.0392309	0.140213	0.785959	-0.351668	0.260571	0.210109	0.0469075	1678.11	9.53957	0.389028	8.33032	0.401886	-0.0499758	0.0463755	0.312616
SERPINB5	15417_3_SERPINB5_Maspin	deCODE	Pancreatic cancer	FinnGen R10	IVW	4	0.096877	0.394878	0.806198	0.951568	-0.0542674	1.43073	0.973189	0.0750895	0.256178	0.769435	0.0671284	0.275387	0.823135	-0.0278308	0.454212	0.954996	0.012832	456.86	8.03788	0.0452352	7.9876	0.0184295	0.0186763	0.16645	0.920909
SEMA4A	16915_153_SEMA4A_SEM4A	deCODE	Pancreatic cancer	FinnGen R10	IVW	9	0.0368209	0.151434	0.807891	0.951568	0.128335	0.349433	0.724272	0.0542418	0.198798	0.78497	0.080506	0.220449	0.724435	-0.486352	0.378705	0.234995	0.0254555	906.983	6.96305	0.540624	6.8786	0.441628	-0.0118548	0.0407942	0.779778
IBSP	3415_61_IBSP_BSP	deCODE	Pancreatic cancer	FinnGen R10	IVW	2	0.0857448	0.351303	0.807172	0.951568													0.00548246	194.612	1.35798	0.243888
BOC	4328_2_BOC_BOC	deCODE	Pancreatic cancer	FinnGen R10	IVW	15	0.0250646	0.10129	0.804557	0.951568	-0.00970228	0.186564	0.959315	0.03171	0.129058	0.805912	0.0228506	0.135478	0.868472	-0.132934	0.208816	0.534652	0.0461168	1646.94	13.3683	0.497747	13.3174	0.423607	0.00586799	0.0263082	0.826965
F13B	5658_64_F13B_coagulation_factor_XIII_B	deCODE	Pancreatic cancer	FinnGen R10	IVW	11	-0.0187643	0.0770922	0.807694	0.951568	0.333118	0.245259	0.207459	0.0186489	0.0986965	0.85013	0.0161023	0.0950308	0.868827	-0.056494	0.191948	0.774532	0.102759	3765.93	13.7709	0.183701	10.9301	0.280532	-0.108051	0.0706482	0.160512
PEX14	8300_82_PEX14_PEX14	deCODE	Pancreatic cancer	FinnGen R10	Wald ratio	1	-0.17105	0.698976	0.806677	0.951568													0.00129503	45.8894
RFESD	prot-a-2527	Sun	Pancreatic cancer	FinnGen R10	Wald ratio	1	0.0470151	0.191107	0.805671	0.951568													0.0323561	110.312
HIBCH	12396_19_HIBCH_HIBCH	deCODE	Pancreatic cancer	FinnGen R10	IVW	25	0.0173987	0.0721886	0.809542	0.951972	0.0284519	0.143675	0.844762	0.00564951	0.103445	0.956446	0.00922043	0.0985561	0.926239	0.0697496	0.168873	0.683252	0.11606	4208.33	22.3283	0.559679	22.3204	0.500987	-0.00211676	0.0237895	0.929869
RGMA	5483_1_RGMA_RGMA	deCODE	Pancreatic cancer	FinnGen R10	IVW	14	0.0334936	0.140182	0.811161	0.951972	-0.423971	0.375672	0.281138	-0.151609	0.196617	0.440654	-0.318177	0.232577	0.194479	0.317128	0.372458	0.409932	0.0304344	1079.34	16.7409	0.211421	14.5735	0.265591	0.0484798	0.0362898	0.206364
VWA1	6385_63_VWA1_VWA1	deCODE	Pancreatic cancer	FinnGen R10	IVW	14	-0.0200367	0.0833035	0.809922	0.951972	-0.183769	0.107441	0.112892	-0.0394405	0.114426	0.730333	-0.0992036	0.107793	0.374172	-0.049992	0.19104	0.797666	0.140397	5207.42	15.6545	0.268291	9.8318	0.630714	0.046335	0.019202	0.0327314
EDIL3	9360_33_EDIL3_EDIL3	deCODE	Pancreatic cancer	FinnGen R10	IVW	5	0.069805	0.291365	0.810656	0.951972	0.54818	0.626621	0.446065	0.130577	0.378069	0.729809	0.165933	0.425859	0.716657	0.354651	0.500579	0.517751	0.00668133	236.438	3.93753	0.414526	3.14688	0.369529	-0.0402573	0.0463693	0.449168
SPOCK3	9906_21_SPOCK3_TICN3	deCODE	Pancreatic cancer	FinnGen R10	IVW	33	0.0127833	0.0533498	0.810631	0.951972	0.0429384	0.0872605	0.626136	-0.00656882	0.0739168	0.929187	0.00894803	0.0735454	0.903924	-0.0542055	0.0993871	0.589262	0.251886	9129.34	32.5244	0.440959	32.3204	0.401346	-0.00742493	0.0167848	0.6613
TAC1	9337_43_TAC1_TKN1	deCODE	Pancreatic cancer	FinnGen R10	IVW	13	0.0294306	0.124542	0.813191	0.95244	0.122933	0.334876	0.720509	0.101243	0.168481	0.547895	0.14787	0.19279	0.457908	0.1727	0.277915	0.545953	0.0440879	1567.88	8.02393	0.783258	7.93345	0.719252	-0.0129899	0.043186	0.769184
PATE4	prot-a-2187	Sun	Pancreatic cancer	FinnGen R10	IVW	4	0.0153055	0.0644865	0.81239	0.95244	0.0494089	0.135507	0.750338	0.0204267	0.0690031	0.767211	0.0377103	0.080874	0.672782	0.03868	0.0995309	0.723495	0.13177	468.402	0.603249	0.895688	0.521366	0.770525	-0.013077	0.0456997	0.801679
PRTN3	prot-a-2396	Sun	Pancreatic cancer	FinnGen R10	IVW	9	-0.0111531	0.0470863	0.812761	0.95244	-0.0977576	0.103103	0.374628	-0.0207162	0.0591338	0.726093	-0.0343729	0.0617564	0.593033	0.0389911	0.0990323	0.704072	0.336882	1217.84	5.26782	0.728606	4.37632	0.735555	0.0311425	0.0329833	0.376512
CD244	GCST90274771	Zhao	Pancreatic cancer	FinnGen R10	IVW	7	0.0267324	0.115816	0.817457	0.952454	0.140142	0.285566	0.644379	0.0401452	0.139802	0.773992	0.046561	0.17529	0.799421	0.0283106	0.219184	0.901449	0.057931	818.552	4.57866	0.59887	4.38989	0.494749	-0.020818	0.047915	0.682052
EIF1AD	13545_97_EIF1AD_EIF1A	deCODE	Pancreatic cancer	FinnGen R10	IVW	5	0.0385087	0.168461	0.819187	0.952454	0.0268883	0.293727	0.932832	0.0331257	0.181121	0.854882	0.0363469	0.19346	0.860118	-0.0437085	0.396919	0.917618	0.0207347	743.053	6.04468	0.195836	6.03537	0.109902	0.00232519	0.0341824	0.950047
RNASET2	16913_8_RNASET2_RNT2	deCODE	Pancreatic cancer	FinnGen R10	IVW	28	0.0138113	0.0603678	0.819036	0.952454	0.0284101	0.109369	0.797092	0.0322414	0.0868792	0.710558	0.0538237	0.0808887	0.511437	-0.00570171	0.137854	0.967313	0.212329	7674.51	30.3737	0.297625	30.3415	0.253706	-0.00326849	0.0196571	0.869227
AIF1	2849_49_AIF1_AIF1	deCODE	Pancreatic cancer	FinnGen R10	IVW	9	0.0310989	0.135688	0.818718	0.952454	0.316409	0.230333	0.211909	0.131602	0.179826	0.464274	0.152489	0.180767	0.423418	0.312639	0.285553	0.305445	0.0281137	1001.3	8.9109	0.349868	6.56109	0.475961	-0.044664	0.0291368	0.169163
C9	3060_43_C9_C9	deCODE	Pancreatic cancer	FinnGen R10	IVW	12	-0.0354705	0.152794	0.816425	0.952454	0.478743	0.320166	0.165711	0.0199042	0.194655	0.918555	0.074938	0.290681	0.80132	0.101795	0.318461	0.755224	0.025738	912.576	8.35431	0.681257	5.01406	0.890237	-0.0629836	0.0344618	0.0975521
REN	3396_54_REN_Renin	deCODE	Pancreatic cancer	FinnGen R10	IVW	5	-0.0601478	0.257543	0.815339	0.952454	0.377349	0.718813	0.635935	0.0219058	0.314663	0.944499	0.0828053	0.410071	0.849826	0.0663372	0.413081	0.880199	0.0091426	323.972	0.875633	0.92803	0.450636	0.929595	-0.0510685	0.0783358	0.560946
VAV1	5275_28_VAV1_VAV	deCODE	Pancreatic cancer	FinnGen R10	Wald ratio	1	-0.11085	0.481028	0.817747	0.952454													0.00224436	79.564
NTNG1	5637_81_NTNG1_NTNG1	deCODE	Pancreatic cancer	FinnGen R10	IVW	40	0.00860215	0.0371416	0.816846	0.952454	0.0181879	0.0550658	0.742991	0.00769027	0.050233	0.878326	0.00343878	0.0438831	0.937941	0.02269	0.08293	0.785833	0.462967	17033.8	29.5436	0.863204	29.488	0.83708	-0.00300282	0.0127351	0.814861
SPINK5	8028_22_SPINK5_SPINK5	deCODE	Pancreatic cancer	FinnGen R10	IVW	5	0.0394498	0.169756	0.816234	0.952454	-0.445819	0.433401	0.379323	0.0260741	0.190367	0.891057	0.0115972	0.182289	0.952325	-0.011377	0.226253	0.962307	0.0186655	663.293	5.36856	0.251527	3.55369	0.313866	0.0745449	0.0602245	0.303838
FHIT	9826_135_FHIT_Fragile_histidine_triad_protein	deCODE	Pancreatic cancer	FinnGen R10	IVW	9	-0.0523663	0.22264	0.814048	0.952454	0.679184	0.817292	0.43339	-0.203457	0.30323	0.502242	-0.39373	0.450605	0.4077	-0.496037	0.507875	0.357327	0.0129885	460.064	8.27852	0.406747	7.36427	0.391962	-0.053104	0.0569651	0.382251
PCSK7	prot-c-4459_68_2	Suhre	Pancreatic cancer	FinnGen R10	IVW	2	-0.00852047	0.0363669	0.814758	0.952454													0.439963	673.07	0.87145	0.350554
PPP1R1A	17706_4_PPP1R1A_PPR1A	deCODE	Pancreatic cancer	FinnGen R10	Wald ratio	1	-0.136833	0.603336	0.820584	0.952813													0.00128044	45.3474
GP1BA	4990_87_GP1BA_GP1BA	deCODE	Pancreatic cancer	FinnGen R10	IVW	10	-0.0341638	0.150509	0.820433	0.952813	0.0240505	0.314785	0.940975	0.10124	0.197171	0.607628	0.116241	0.211445	0.59587	-0.778204	0.332566	0.0440205	0.0258635	919.568	8.76607	0.459143	8.71644	0.366778	-0.00834357	0.039096	0.836344
KL	15384_15_KL_KLOTHO	deCODE	Pancreatic cancer	FinnGen R10	IVW	16	-0.023351	0.104136	0.822574	0.952885	-0.0998352	0.229856	0.670663	0.0964512	0.147672	0.513661	0.120418	0.206857	0.569126	0.0574657	0.244118	0.817081	0.0474356	1685.23	15.9567	0.384938	15.7941	0.326109	0.0102404	0.026978	0.709949
TNFRSF11B	8304_50_TNFRSF11B_OPG	deCODE	Pancreatic cancer	FinnGen R10	IVW	14	0.0304142	0.134714	0.821382	0.952885	0.29826	0.320004	0.369683	0.0935171	0.176221	0.59564	0.0374167	0.203973	0.857284	-0.0914418	0.276822	0.746416	0.0375348	1333.87	12.7671	0.465955	11.9156	0.452478	-0.0336483	0.0364648	0.374313
RELT	prot-a-2520	Sun	Pancreatic cancer	FinnGen R10	IVW	2	0.0189927	0.0850862	0.823367	0.952885													0.0728265	251.969	1.10997	0.292089
CTRB1	prot-a-714	Sun	Pancreatic cancer	FinnGen R10	IVW	13	-0.0132916	0.0591919	0.822329	0.952885	-0.132634	0.110726	0.256146	-0.104014	0.0679991	0.126106	-0.104383	0.0633565	0.125361	-0.0422867	0.13816	0.764796	0.45139	1643.63	21.0791	0.0492336	18.4079	0.0725865	0.057782	0.0457341	0.232554
IL12RB2	prot-c-3815_14_1	Suhre	Pancreatic cancer	FinnGen R10	Wald ratio	1	0.0300096	0.134102	0.822926	0.952885													0.0390935	40.4398
APOL1	11510_31_APOL1_Apo_L1	deCODE	Pancreatic cancer	FinnGen R10	IVW	21	-0.0160674	0.0729278	0.825623	0.954234	-0.0219904	0.128997	0.866441	-0.0187816	0.0966156	0.845866	-0.0282203	0.0896705	0.756241	-0.019849	0.173922	0.910276	0.11355	4112.02	17.7141	0.606236	17.711	0.541814	0.0012621	0.022673	0.956189
SULT1A3	13944_3_SULT1A3_SULT_1A3	deCODE	Pancreatic cancer	FinnGen R10	IVW	4	-0.0449202	0.203548	0.825337	0.954234	-0.144518	0.790399	0.871778	0.0900401	0.240309	0.707895	0.111459	0.263434	0.700721	0.000114353	0.345064	0.999756	0.0174372	620.822	3.3036	0.347142	3.27443	0.194521	0.0147489	0.110509	0.906044
HRSP12	14636_25_HRSP12_Ribonuclease_UK114	deCODE	Pancreatic cancer	FinnGen R10	IVW	15	0.0201692	0.0919258	0.826333	0.954425	0.28379	0.204983	0.189523	0.0662358	0.119571	0.579617	0.073372	0.118916	0.547133	0.096452	0.181943	0.604335	0.0773727	2784.36	13.8286	0.462555	11.7583	0.547555	-0.0442585	0.0307594	0.17383
WFDC2	11388_75_WFDC2_HE4	deCODE	Pancreatic cancer	FinnGen R10	IVW	2	0.0901514	0.41937	0.829792	0.956511													0.00285488	101.086	0.237986	0.625665
TNFAIP3	14009_65_TNFAIP3_TNFAIP3	deCODE	Pancreatic cancer	FinnGen R10	IVW	5	-0.0525445	0.24418	0.829621	0.956511	-0.00884382	0.364601	0.982171	-0.035285	0.27917	0.899421	0.0398178	0.311704	0.904518	-0.204555	0.42489	0.655363	0.0134268	477.264	2.83626	0.58559	2.81021	0.421822	-0.00678202	0.0420197	0.882035
PPA2	18307_71_PPA2_PPase_2	deCODE	Pancreatic cancer	FinnGen R10	Wald ratio	1	-0.0876583	0.409071	0.830324	0.956511													0.00432402	153.522
DUSP13	6525_17_DUSP13_DUSP13	deCODE	Pancreatic cancer	FinnGen R10	IVW	2	0.105896	0.491681	0.829474	0.956511													0.00496199	175.903	0.0656776	0.797737
HAVCR2	prot-a-1311	Sun	Pancreatic cancer	FinnGen R10	IVW	8	-0.0103138	0.0484437	0.831403	0.957124	0.0121504	0.0962588	0.903676	-0.00766947	0.0594089	0.897282	-0.011119	0.060054	0.858362	-0.0189278	0.0964408	0.84998	0.274229	1013.67	3.38971	0.846765	3.31678	0.768165	-0.00863306	0.0319664	0.796158
GSTA1	prot-a-1283	Sun	Pancreatic cancer	FinnGen R10	IVW	5	0.0143464	0.0677842	0.832382	0.957417	-0.178566	0.353745	0.648454	-0.0140205	0.0757576	0.853173	-0.0188373	0.0790614	0.823386	0.0336428	0.126361	0.803212	0.131862	462.738	5.36007	0.252306	4.84904	0.183191	0.0705385	0.12545	0.613199
SMPDL3A	prot-a-2780	Sun	Pancreatic cancer	FinnGen R10	IVW	8	0.00739735	0.0350294	0.832751	0.957417	0.0685209	0.0658615	0.33826	0.020146	0.0408961	0.622285	0.028222	0.0401181	0.50448	-0.0491002	0.0985008	0.633428	0.475291	1966.18	9.96199	0.190738	8.08608	0.231865	-0.0332485	0.0281812	0.282729
AP1G2	12714_38_AP1G2_AP1G2	deCODE	Pancreatic cancer	FinnGen R10	IVW	6	-0.0283143	0.135449	0.834417	0.957692	0.132275	0.212073	0.566616	0.0158875	0.173934	0.927221	0.131558	0.182759	0.503856	0.163245	0.283436	0.589602	0.0236801	842.657	3.35675	0.645165	2.38829	0.664745	-0.0431057	0.0438019	0.380779
ELMO1	12764_3_ELMO1_ELMO1	deCODE	Pancreatic cancer	FinnGen R10	IVW	5	0.0485445	0.238233	0.838534	0.957692	-0.492186	1.63676	0.783273	-0.0172765	0.311855	0.955821	0.00328135	0.360504	0.993174	0.0232398	0.46894	0.96285	0.0104481	370.157	6.93217	0.139516	6.67723	0.082929	0.0463006	0.136805	0.757332
NLGN1	15620_4_NLGN1_NLGN1	deCODE	Pancreatic cancer	FinnGen R10	IVW	8	0.0393938	0.190532	0.8362	0.957692	0.0671979	0.566108	0.909386	0.229832	0.230077	0.317826	0.241268	0.2571	0.37927	0.26202	0.363007	0.493815	0.0210823	748.206	6.47366	0.485653	6.4707	0.372575	-0.00301516	0.0575185	0.959895
GCLM	18214_2_GCLM_GSH0	deCODE	Pancreatic cancer	FinnGen R10	IVW	6	-0.0464332	0.228549	0.839006	0.957692	-0.643994	1.1502	0.605421	-0.00857473	0.273485	0.974988	-0.00579476	0.344775	0.98724	0.0105272	0.376425	0.978771	0.0121306	429.842	0.710436	0.982391	0.429435	0.979997	0.0469684	0.0886035	0.624106
IL1R1	2991_9_IL1R1_IL_1_sRI	deCODE	Pancreatic cancer	FinnGen R10	IVW	13	0.0378389	0.180772	0.834199	0.957692	-0.662197	0.489428	0.203209	0.113788	0.163235	0.485749	-0.00951334	0.154847	0.952023	-0.0226405	0.284391	0.937859	0.0489156	1746.11	29.656	0.00314515	24.4684	0.0108968	0.0997743	0.0653339	0.154954
PRDX6	5018_68_PRDX6_Peroxiredoxin_6	deCODE	Pancreatic cancer	FinnGen R10	IVW	3	0.0622354	0.304222	0.837906	0.957692	-0.420273	1.21616	0.788179	-0.0704429	0.337538	0.834685	-0.0835271	0.374473	0.844204	-0.0740637	0.44853	0.884027	0.00684968	242.821	0.826407	0.661528	0.65849	0.417094	0.0452553	0.110439	0.752415
GAS1	5463_22_GAS1_GAS1	deCODE	Pancreatic cancer	FinnGen R10	IVW	3	0.0653917	0.316511	0.836321	0.957692	6.72928	3.06993	0.272475	-0.245938	0.352393	0.485235	-0.24867	0.367669	0.568555	-0.24867	0.414847	0.60975	0.00682559	241.945	5.81439	0.0546287	1.00892	0.315162	-0.564348	0.258587	0.273528
GREM2	5598_3_GREM2_GREM2	deCODE	Pancreatic cancer	FinnGen R10	Wald ratio	1	0.191519	0.941968	0.838887	0.957692													0.00150502	53.2976
FAS	prot-a-1058	Sun	Pancreatic cancer	FinnGen R10	IVW	3	0.016865	0.0827692	0.838541	0.957692	0.0600693	0.500092	0.923896	0.0115779	0.0879535	0.895272	0.0110612	0.100702	0.922564	0.00886536	0.110395	0.943306	0.0898471	309.205	0.0488745	0.975859	0.0412006	0.839151	-0.0143092	0.163345	0.944374
LMNB1	prot-a-1758	Sun	Pancreatic cancer	FinnGen R10	Wald ratio	1	-0.0383208	0.185833	0.836626	0.957692													0.0317382	108.136
NUDT9	prot-a-2129	Sun	Pancreatic cancer	FinnGen R10	IVW	3	-0.019421	0.0942133	0.836683	0.957692	0.258944	0.396488	0.631686	0.0219921	0.106563	0.836496	0.031697	0.138431	0.840173	0.030081	0.130089	0.838635	0.0724059	245.56	0.91413	0.633139	0.391723	0.531395	-0.0710006	0.098233	0.601572
UBE2C	12556_7_UBE2C_UBE2C	deCODE	Pancreatic cancer	FinnGen R10	IVW	2	-0.0517672	0.259561	0.841917	0.958516													0.00968488	345.234	0.0413342	0.838894
CKMT1A	15542_19_CKMT1A_KCRU	deCODE	Pancreatic cancer	FinnGen R10	Wald ratio	1	-0.137006	0.685754	0.841646	0.958516													0.00157754	55.8698
PRSS3	18864_7_PRSS3_TRY3	deCODE	Pancreatic cancer	FinnGen R10	IVW	15	0.0123811	0.0617	0.840959	0.958516	-0.103763	0.211843	0.63243	-0.0169921	0.0840797	0.839843	-0.0033813	0.0762694	0.965265	-0.0110385	0.120842	0.928511	0.17419	6337.77	14.697	0.399174	14.3315	0.350922	0.0342928	0.0595525	0.574556
PTPRS	6049_64_PTPRS_PTPRS	deCODE	Pancreatic cancer	FinnGen R10	IVW	3	-0.0529507	0.262816	0.840328	0.958516	0.742957	0.559025	0.410656	-0.0558416	0.291365	0.848013	0.279875	0.331195	0.487059	-0.751547	0.638723	0.360416	0.00799704	283.851	3.31577	0.190541	0.713586	0.398256	-0.101579	0.0629702	0.353281
C3	5803_24_C3_C3d	deCODE	Pancreatic cancer	FinnGen R10	IVW	3	0.0500102	0.252879	0.84323	0.959387	-4.20417	4.75129	0.538845	-0.0198666	0.307683	0.948518	-0.150742	0.424004	0.756196	-0.208963	0.408675	0.659984	0.00841057	298.437	2.33071	0.311813	1.29151	0.25577	0.47347	0.527828	0.534527
PAPPA	GCST90012036	Folkersen_2	Pancreatic cancer	FinnGen R10	Wald ratio	1	-0.0889924	0.456362	0.84539	0.960903													0.00306889	56.1332
ANKRD27	12445_50_ANKRD27_ANR27	deCODE	Pancreatic cancer	FinnGen R10	Wald ratio	1	0.13178	0.681891	0.846758	0.960903													0.00131037	46.3928
ARL3	12571_14_ARL3_ARL3	deCODE	Pancreatic cancer	FinnGen R10	IVW	5	-0.0326885	0.168775	0.846425	0.960903	0.127857	0.413898	0.7776	-0.156481	0.212501	0.461501	-0.210741	0.282746	0.49748	-0.315375	0.351829	0.420717	0.0257165	916.274	3.35696	0.499959	3.16449	0.366952	-0.0234342	0.0548615	0.698072
B3GAT3	6897_38_B3GAT3_B3GA3	deCODE	Pancreatic cancer	FinnGen R10	IVW	12	-0.0232122	0.120094	0.846737	0.960903	0.150293	0.240423	0.545894	0.0137842	0.146579	0.925078	0.0300834	0.146749	0.841317	0.0300834	0.305472	0.923321	0.0499485	1804.56	11.3499	0.414433	10.5994	0.389567	-0.0285148	0.0338873	0.419757
JAG1	5092_51_JAG1_JAG1	deCODE	Pancreatic cancer	FinnGen R10	IVW	2	-0.0845891	0.443011	0.848572	0.962337													0.00332784	117.939	0.720582	0.395953
CXCL10	GCST90274780	Zhao	Pancreatic cancer	FinnGen R10	IVW	4	-0.0538891	0.299137	0.857036	0.963018	-0.339617	0.423932	0.507116	-0.202334	0.197742	0.306202	-0.20341	0.215261	0.414399	-0.347204	0.251711	0.261619	0.0271396	400.165	8.87103	0.0310557	6.06044	0.048305	0.0629863	0.065401	0.437125
STAT6	10372_18_STAT6_STAT6	deCODE	Pancreatic cancer	FinnGen R10	IVW	2	-0.0698048	0.387606	0.85708	0.963018													0.0082825	294.16	0.619571	0.431207
FOXO3	11540_37_FOXO3_FOXO3A	deCODE	Pancreatic cancer	FinnGen R10	Wald ratio	1	-0.124523	0.672226	0.853041	0.963018													0.00118873	42.0872
CRABP2	11696_7_CRABP2_RABP2	deCODE	Pancreatic cancer	FinnGen R10	IVW	16	0.0167758	0.0922773	0.855742	0.963018	0.0282221	0.198188	0.888793	0.0353265	0.113745	0.756122	0.0423599	0.115786	0.719587	-0.170101	0.242448	0.493673	0.0822708	2981.23	15.7308	0.400168	15.7258	0.330405	-0.00203349	0.0306236	0.947996
SARS2	12348_46_SARS2_SYSM	deCODE	Pancreatic cancer	FinnGen R10	IVW	3	0.0550005	0.295313	0.852253	0.963018	-0.585455	0.875255	0.624684	0.0268318	0.304466	0.929775	-0.0968988	0.334548	0.799358	0.420899	0.486744	0.478339	0.0076462	271.546	1.00959	0.603628	0.405371	0.524328	0.0556692	0.0716171	0.57935
UNC5B	15394_79_UNC5B_UNC5B	deCODE	Pancreatic cancer	FinnGen R10	IVW	16	0.0224091	0.12771	0.860712	0.963018	0.452207	0.281632	0.130661	0.0122232	0.18609	0.947629	-0.0155892	0.23236	0.947396	-0.0850688	0.2888	0.772368	0.0426456	1513.92	12.2099	0.663074	9.27808	0.812835	-0.0557211	0.0325424	0.108899
NAGLU	15509_2_NAGLU_NAG	deCODE	Pancreatic cancer	FinnGen R10	IVW	7	-0.0103287	0.0559719	0.853595	0.963018	-0.112328	0.0877332	0.256604	-0.0654965	0.0621416	0.291888	-0.0405507	0.0633761	0.545916	0.000808954	0.107836	0.994258	0.136604	5018.32	6.83464	0.336411	4.55521	0.472531	0.0618176	0.0409448	0.191483
NME4	16809_1_NME4_NDKM	deCODE	Pancreatic cancer	FinnGen R10	IVW	10	-0.0566651	0.301881	0.851107	0.963018	1.25276	0.461453	0.0264604	-0.0916354	0.328573	0.78033	0.884091	0.50206	0.112098	-0.97195	0.588837	0.133211	0.0186341	659.865	21.3647	0.0111258	9.38502	0.310864	-0.133853	0.0418868	0.0126963
CFHR3	16836_1_CFHR3_FHR3	deCODE	Pancreatic cancer	FinnGen R10	IVW	2	0.056862	0.310919	0.854889	0.963018													0.00652116	231.576	0.344432	0.557282
ZADH2	17345_12_ZADH2_ZADH2	deCODE	Pancreatic cancer	FinnGen R10	IVW	3	-0.0576821	0.328842	0.860758	0.963018	0.900782	2.04579	0.735952	-0.0474147	0.33787	0.888396	0.115203	0.337841	0.765596	-0.614715	0.596391	0.411004	0.00653848	232.04	0.985652	0.610898	0.760333	0.383224	-0.0841994	0.177383	0.71786
IRAK4	18162_167_IRAK4_IRAK4	deCODE	Pancreatic cancer	FinnGen R10	Wald ratio	1	-0.0985809	0.558826	0.859974	0.963018													0.00164069	58.1019
ADK	19207_119_ADK_ADK	deCODE	Pancreatic cancer	FinnGen R10	IVW	2	0.100804	0.571016	0.859875	0.963018													0.00227329	80.4901	0.579395	0.44655
SUB1	19236_24_SUB1_TCP4	deCODE	Pancreatic cancer	FinnGen R10	Wald ratio	1	0.125124	0.66395	0.85052	0.963018													0.000987286	34.9647
PDGFA	4499_21_PDGFA_PDGF_AA	deCODE	Pancreatic cancer	FinnGen R10	IVW	3	-0.0520124	0.286266	0.855824	0.963018	0.498428	1.06644	0.721663	-0.0104153	0.297899	0.972109	-0.00562659	0.29649	0.986582	-0.0365872	0.493965	0.947697	0.00424276	150.078	0.796753	0.671409	0.509657	0.475287	-0.148436	0.277028	0.686855
DLK1	6496_60_DLK1_DLK1	deCODE	Pancreatic cancer	FinnGen R10	IVW	46	-0.0092911	0.0499622	0.852474	0.963018	-0.0908095	0.101759	0.377034	-0.0330567	0.078875	0.675142	-0.0255832	0.092533	0.783448	0.0126495	0.144617	0.930686	0.246844	8896.79	31.92	0.929039	31.0744	0.929078	0.0162276	0.0176471	0.362815
LRRC15	6557_50_LRRC15_LRC15	deCODE	Pancreatic cancer	FinnGen R10	IVW	23	0.0118205	0.0675982	0.861186	0.963018	0.12224	0.116878	0.307506	0.0363286	0.092656	0.694998	0.0469008	0.0940807	0.623067	-0.308017	0.2085	0.153767	0.12125	4385.01	22.2983	0.44221	20.9571	0.461566	-0.0248857	0.0214885	0.259828
NDST1	6927_7_NDST1_NDST1	deCODE	Pancreatic cancer	FinnGen R10	IVW	9	0.0246692	0.141163	0.861271	0.963018	-0.257282	0.285633	0.397654	-0.0137637	0.172179	0.936286	-0.0622615	0.207088	0.771344	0.127457	0.264589	0.642908	0.0282343	1003.39	2.95993	0.936847	1.67064	0.975808	0.0403222	0.0355115	0.293556
COMP	8043_153_COMP_COMP	deCODE	Pancreatic cancer	FinnGen R10	IVW	12	0.0229886	0.130219	0.859872	0.963018	-0.0790839	0.239188	0.747744	-0.0564139	0.167591	0.736406	-0.00664503	0.189185	0.97261	0.101427	0.291598	0.734532	0.0436049	1559.85	8.95254	0.626273	8.69372	0.561397	0.014378	0.0282614	0.621963
METTL24	9470_15_METTL24_MET24	deCODE	Pancreatic cancer	FinnGen R10	IVW	8	-0.0382262	0.206181	0.852914	0.963018	0.0978305	0.467595	0.841199	0.00105018	0.258812	0.996762	0.0467273	0.300046	0.880639	0.00792251	0.394182	0.984526	0.0149979	531.755	4.05478	0.773447	3.94968	0.683486	-0.0149883	0.0462333	0.756799
PIANP	9599_6_PIANP_PIANP	deCODE	Pancreatic cancer	FinnGen R10	IVW	10	0.0260464	0.148693	0.860947	0.963018	0.0510421	0.483006	0.918441	0.0225579	0.176375	0.89823	0.00294545	0.198221	0.988469	0.191575	0.397617	0.641442	0.0324314	1159.1	11.4417	0.246644	11.4372	0.178133	-0.00342155	0.0614746	0.956979
ALDOC	9876_20_ALDOC_aldolase_C	deCODE	Pancreatic cancer	FinnGen R10	IVW	2	0.0463605	0.261055	0.859046	0.963018													0.0102524	364.842	0.0325129	0.856907
HYAL1	prot-a-1393	Sun	Pancreatic cancer	FinnGen R10	Wald ratio	1	-0.0481864	0.266101	0.856302	0.963018													0.0093818	31.2437
SAR1A	17726_3_SAR1A_SAR1A	deCODE	Pancreatic cancer	FinnGen R10	IVW	6	0.0334852	0.192936	0.862214	0.963353	0.0453248	0.52324	0.935134	0.104274	0.20714	0.614684	0.120985	0.231575	0.623675	0.02371	0.349889	0.9486	0.01785	635.892	2.9058	0.714506	2.90521	0.573812	-0.00146756	0.0602872	0.981745
IVD	17737_7_IVD_IVD	deCODE	Pancreatic cancer	FinnGen R10	IVW	6	0.0288757	0.166936	0.862671	0.963353	-0.516574	0.342629	0.206123	0.168429	0.223001	0.450079	0.326789	0.327461	0.36412	0.35813	0.346761	0.349048	0.0172925	613.653	4.99977	0.415908	1.67659	0.794965	0.0788931	0.0432775	0.142387
COL3A1	18880_81_COL3A1_Collagen_Type_III	deCODE	Pancreatic cancer	FinnGen R10	IVW	2	0.123291	0.721976	0.864406	0.963447													0.00230188	81.4983	1.56366	0.21113
SIGLEC6	2741_22_SIGLEC6_Siglec_6	deCODE	Pancreatic cancer	FinnGen R10	IVW	53	0.00613928	0.0358132	0.86389	0.963447	-0.00552615	0.0643568	0.931908	-0.00356682	0.050612	0.943817	-0.00975412	0.0438305	0.824764	0.00157877	0.0825527	0.984815	0.594155	21944.2	54.9596	0.363167	54.9065	0.328881	0.00324624	0.0146221	0.825194
TMEM132A	7871_16_TMEM132A_T132A	deCODE	Pancreatic cancer	FinnGen R10	IVW	43	0.00752424	0.0439849	0.864173	0.963447	-0.0813111	0.0750193	0.284756	-0.0531212	0.0652586	0.415639	-0.0517538	0.0663133	0.439506	-0.0770448	0.11186	0.49476	0.356753	12906.8	27.2116	0.962438	25.0747	0.97623	0.0237586	0.0162532	0.151423
ADH7	11377_19_ADH7_ADH7	deCODE	Pancreatic cancer	FinnGen R10	IVW	13	-0.0156731	0.0928255	0.865919	0.964519	0.0545325	0.146862	0.717453	0.00861914	0.112091	0.938708	0.00517675	0.111014	0.963574	0.107595	0.197848	0.59652	0.058244	2085.88	6.45302	0.891548	6.07247	0.868486	-0.013134	0.0212907	0.549863
MVD	18422_41_MVD_ERG19	deCODE	Pancreatic cancer	FinnGen R10	IVW	2	0.109215	0.657833	0.86814	0.964644													0.00337859	119.542	0.105857	0.744911
NNMT	19376_74_NNMT_NNMT	deCODE	Pancreatic cancer	FinnGen R10	IVW	2	0.0857343	0.521177	0.869336	0.964644													0.00302553	107.168	1.61368	0.203975
VTA1	4209_60_VTA1_DRG_1	deCODE	Pancreatic cancer	FinnGen R10	Wald ratio	1	0.120322	0.727444	0.868626	0.964644													0.0012267	43.4171
TGM3	4471_50_TGM3_TGM3	deCODE	Pancreatic cancer	FinnGen R10	IVW	28	-0.0113747	0.0691047	0.869258	0.964644	-0.173559	0.132602	0.202031	-0.107767	0.0997534	0.279993	-0.0897414	0.110508	0.423846	0.248234	0.201575	0.228763	0.129239	4697.96	24.7349	0.589314	22.6812	0.650913	0.0270988	0.0189095	0.163752
GRN	prot-a-1277	Sun	Pancreatic cancer	FinnGen R10	Wald ratio	1	0.0226248	0.135422	0.867316	0.964644													0.0312665	106.477
AKR1C1	prot-a-69	Sun	Pancreatic cancer	FinnGen R10	IVW	2	0.0190362	0.114956	0.868475	0.964644													0.047135	159.546	0.122785	0.726033
CCL3	prot-a-407	Sun	Pancreatic cancer	FinnGen R10	IVW	4	-0.00948247	0.0579283	0.869973	0.964738	0.0981329	0.272756	0.753449	0.00346303	0.0631004	0.956233	0.00714907	0.0662517	0.920881	0.000278648	0.0964369	0.997876	0.167589	610.767	1.47828	0.687293	1.31526	0.518078	-0.0661898	0.163934	0.725469
DPY30	13943_38_DPY30_DPY30	deCODE	Pancreatic cancer	FinnGen R10	Wald ratio	1	0.101525	0.626995	0.871366	0.965327													0.00210816	74.7042
PCNP	17769_28_PCNP_PCNP	deCODE	Pancreatic cancer	FinnGen R10	Wald ratio	1	-0.0701062	0.435604	0.87214	0.965327													0.00332679	117.924
FKBP7	prot-a-1116	Sun	Pancreatic cancer	FinnGen R10	IVW	7	0.00974025	0.0605287	0.872157	0.965327	-0.125784	0.127528	0.369267	-0.017024	0.0724317	0.814181	-0.0209737	0.0788199	0.799073	-0.0340618	0.111022	0.769363	0.164184	573.436	3.80824	0.702608	2.35052	0.798819	0.0578759	0.0479359	0.281287
GSTZ1	16872_248_GSTZ1_MAAI	deCODE	Pancreatic cancer	FinnGen R10	IVW	49	0.00365	0.0230805	0.874345	0.967137	-0.0281253	0.0475184	0.556766	-0.0271787	0.034635	0.43262	-0.0062418	0.0365743	0.865208	0.00504936	0.0554972	0.927884	1.24873	47491.2	39.921	0.790127	39.3358	0.77884	0.0134433	0.0175731	0.448099
SERPINB8	19130_81_SERPINB8_SPB8	deCODE	Pancreatic cancer	FinnGen R10	IVW	13	-0.0166954	0.107424	0.876494	0.96768	0.0580183	0.334967	0.865636	-0.103054	0.139926	0.461433	-0.110055	0.153616	0.487435	-0.0634643	0.207335	0.764778	0.0593339	2117.13	12.5832	0.400051	12.519	0.325918	-0.0106273	0.0447708	0.816731
LGALS4	prot-a-1728	Sun	Pancreatic cancer	FinnGen R10	Wald ratio	1	0.04076	0.262043	0.87639	0.96768													0.00923947	30.7652
TNFRSF6B	prot-a-3052	Sun	Pancreatic cancer	FinnGen R10	Wald ratio	1	-0.0511942	0.327699	0.875857	0.96768													0.0169837	56.9974
BST1	4535_50_BST1_BST1	deCODE	Pancreatic cancer	FinnGen R10	IVW	36	-0.00406766	0.0263536	0.877334	0.967998	-0.0122692	0.0427045	0.775623	0.00507871	0.0351898	0.885245	0.00654283	0.0303114	0.830354	-0.00900609	0.0627983	0.886787	0.960714	43384.5	22.5339	0.948845	22.4743	0.934902	0.00421771	0.0172807	0.808643
[truncated: 164 more rows]

## Sheet: Table S2
Table S2. Repeated MR analysis with modified IVs selection criterion for significant fingdings from the dicovery phase
[truncated: 86 more rows]

## Sheet: Table S3
Table S3. Reverse Mendelian randomization analysis of the causal effect from pancreatic cancer to the 21 proteins
[truncated: 43 more rows]

## Sheet: Table S4
Table S4. Colocalization results of pQTLs for the 21 proteins with pancreatic cancer-associated SNPs
[truncated: 22 more rows]

[truncated: 9 more sheets: Table S5, Table S6, Table S7, Table S8, Table S9, Table S10, Table 11, Table S12, Table S13]
